# Supplementary material for: Species Delineation and Comparative Genomics within the Campylobacter ureolyticus Complex
Source: J Clin Microbiol. 2023 Apr 27;61(5):e00046-23. doi: 10.1128/jcm.00046-23 (PMC10204631; doi:10.1128/jcm.00046-23)
Supplement: Supplemental file 2 — Supplemental material. Download jcm.00046-23-s0002.xlsx, XLSX file, 0.10 MB [file jcm.00046-23-s0002.xlsx]

## Sheet: Table S1
Isolate name	BV-BRC Identifier	NCBI Chromosomal and Contig Accessions (if applicable)	Number of Contigs	Isolate Source
Campylobacter ureolyticus CE91-St25	827.104	BQNW00000000.1	2	Stool
Campylobacter ureolyticus CIT007	827.3	JFJK01000001-JFJK01000025	25	Stool
Campylobacter ureolyticus ACS-301-V-Sch3b	883165	AGYD01000001-AGYD01000019	19	N/A
Campylobacter ureolyticus RIGS 9880	1.03207e+06	CP012195.1	1	Stool
Campylobacter ureolyticus DSM 20703T	1.1211e+06	ARGD01000001-ARGD01000037	37	Amniotic Fluid
Campylobacter ureolyticus FDAARGOS_1102	827.100	CP068487.1	1	Amniotic Fluid
Campylobacter ureolyticus UMB0112	827.18	PKHU01000001-PKHU01000036	36	Urine
Campylobacter ureolyticus NCTC12015	827.22	UFVL01000001-UFVL01000004	4	N/A
Campylobacter ureolyticus NCTC10941	827.23	UFUU01000001-UFUU01000002	2	N/A
Campylobacter ureolyticus FDAARGOS_673	827.94	CP050963.1	1	Urethra
Campylobacter ureolyticus LMG 6451	827.97	CP053832.1	1	Amniotic Fluid

## Sheet: Table S2
Isolate name	Specimen type	Time-to-positivity (blood)	Patient Demographic Factors	Comorbidities	AST testing	Co-infection	Co-infecting Organisms	Antimicrobial Therapy	Additional Medical Intervention	Clinical Outcome
URMC_776	Breast abscess		Female, 52	CKD, HTN, Obesity, transient ischemic attack, smoker		Y	Moraxella osloensis, Finegoldia magna	Cephalexin		Abscess returned
URMC_777	Breast abscess		Female, 52	DM, Obesity, schizophrenia, HTN, HLD, COPD		Y	Corynebacterium sp.	Doxycycline		Infection cleared
URMC_778	Bone		Female, 46	Asthma, DM, HLD, HTN, PCOS, PVD, former smoker, Obesity		Y	Clostridioides difficile, Gemella sanguinis, Actinomyces sp., Corynebacterium striatum, Trueperella bernardiae	Pip-Tazo, Vancomycin	Amputation	Infection cleared
URMC_779	Amniotic fluid		Female, 26	Pregnant		N			Induction of labor	Infection cleared
URMC_780	Bone		Male, 52	Obesity, HTN, OSA, DM		Y	Streptococcus agalactiae, Dermobacter hominis, Prevotella sp., Finegoldia magna	Tri-Sulfa (no improvement), Cefazolin + Linezolid	Amputation	Infection cleared
URMC_781	Blood	43.3	Female, 90	DM, CHF, HTN, RAS, CKD, monoclonal gammopathy		N		Vancomycin + Pip-Tazo		Patient died
URMC_782	Blood	Not provided	Female, 78	CHF, HTN, COPD, DVT, AFib w/ RVR		N		Vancomycin + Cefepime		Patient died
URMC_783, URMC_784	Breast abscess		Female, 52	HTN, HLD, DVT, MI, smoker		Y	Actinomyces massiliense	Clindamycin	Aspiration	No improvement
URMC_785	Abscess		Female, 8		Penicillin-G (0.25), Clindamycin (2.0), Azithromycin (16.0)	Y	Schaalia (Actinomyces) turicensis	Tri-Sulfa + mupirocin, Amoxacillin (no improvement over 5m), azithromycin	Surgical excision	Infection cleared
URMC_786	Breast abscess		Female, 28	Smoker		Y	Finegoldia magna	Tri-Sulfa + Amox-Clav		No improvement
URMC_787	Blood	41.4	Male, 56	DM, PAD, bilateral AKA, chronic sacral wounds, smoker		N		Cephalexin + Vancomycin + Pip-Tazo + Tobramycin		Infection cleared
URMC_788	Blood	38.5	Male, 32	Stage IIIA Merkel cell carcinoma, HLD, lymphedema, IgA deficiency		N		Pip-Tazo, Ertapenem		Infection cleared
URMC_789	Wound		Male, 48			Y	Anaerobic GPC	N/A		N/D
URMC_790	Breast abscess		Female, 58	HTN, DM		Y	Prevotella disiens, Actinomyces sp., Anaerobic GPC	Clindamycin	Surgical excision	Infection cleared
URMC_791	Blood	28.2	Female, 33	Anemia, thrombocytopenia, alcoholic cirrhosis, ascites, fibromyalgia, DM, HTN		Y	Streptococcus anginosis group, Prevotella disiens, Anaerobic GPC	Ceftriaxone		Infection cleared
URMC_792	Bone		Male, 25			Y	Actinomyces spp., Staphylococcus aureus	Vancomycin + Pip-Tazo		Infection cleared
URMC_793	Abscess		Female, 7			Y	Actinomyces spp., Finegoldia magna, Anaerobic GPC	Clindamycin + Amoxacillin		Abscess returned
URMC_795	Abscess		Female, 15			Y	Actinomyces massiliense	Cephalexin		N/D

## Sheet: Table S3
Isolate name	BV-BRC Identifier	Species cluster	Species and Subspecies	Genome size	Contigs	Percent G+C	No. proteins	Isolate Source	Antimicrobial resistance genes (Abricate and StarAMR)
Campylobacter ureolyticus ACS-301-V-Sch3b	883165	1	1	1691524	19	29.33	1734	N/A	─
Campylobacter ureolyticus CE91-St25	827.104	7	7A	1863330	2	29.02	1860	Stool	─
Campylobacter ureolyticus CIT007	827.3	2	2A	1665702	25	29.02	1695	Stool	─
Campylobacter ureolyticus DSM 20703T	1.1211e+06	3	3	1740135	37	28.92	1800	Amniotic Fluid	─
Campylobacter ureolyticus FDAARGOS 1102	827.100	3	3	1826798	1	29.06	1806	Amniotic Fluid	─
Campylobacter ureolyticus FDAARGOS 673	827.94	2	2A	1559279	1	29.24	1551	Urethra	─
Campylobacter ureolyticus LMG 6451	827.97	3	3	1820334	1	28.99	1799	Amniotic Fluid	─
Campylobacter ureolyticus NCTC10941	827.23	3	3	1833655	2	28.98	1822	N/A	─
Campylobacter ureolyticus NCTC12015	827.22	2	2A	1589092	4	29.31	1609	N/A	─
Campylobacter ureolyticus RIGS 9880	1.03207e+06	2	2B	1641887	1	29.23	1657	Stool	─
Campylobacter ureolyticus UMB0112	827.18	6	6A	1577041	36	29.27	1638	Urine	blaOXA-85, tetM
Campylobacter ureolyticus URMC_776	URMC_776	5	5A	1751820	105	28.79	1830	Breast Abscess	─
Campylobacter ureolyticus URMC_777	URMC_777	5	5A	1861891	72	28.79	1923	Breast Abscess	─
Campylobacter ureolyticus URMC_779	URMC_779	5	5C	1846058	68	28.93	1972	Amniotic Fluid	─
Campylobacter ureolyticus URMC_780	URMC_780	4	4	1628613	20	29.18	1643	Bone	─
Campylobacter ureolyticus URMC_781	URMC_781	7	7B	1834070	72	28.9	1899	Blood	ermA
Campylobacter ureolyticus URMC_782	URMC_782	5	5B	1765425	71	28.86	1832	Blood	─
Campylobacter ureolyticus URMC_783	URMC_783	5	5B	1810854	56	28.88	1899	Breast Abscess	ermA
Campylobacter ureolyticus URMC_784	URMC_784	5	5B	1810086	53	28.88	1895	Breast Abscess	ermA
Campylobacter ureolyticus URMC_785	URMC_785	6	6B	1792575	79	29.04	1870	Abscess	aac(6')-aph(2''), ermA, tetM
Campylobacter ureolyticus URMC_786	URMC_786	5	5C	1831306	56	28.97	1936	Breast Abscess	─
Campylobacter ureolyticus URMC_787	URMC_787	5	5B	1789541	51	29	1895	Blood	ermA
Campylobacter ureolyticus URMC_788	URMC_788	7	7B	1817788	53	29.02	1882	Blood	ermA
Campylobacter ureolyticus URMC_789	URMC_789	8	8	1622045	11	29.25	1676	Wound	ermA
Campylobacter ureolyticus URMC_790	URMC_790	9	9	1643698	38	29.15	1706	Breast Abscess	ermA
Campylobacter ureolyticus URMC_791	URMC_791	6	6C	1543176	16	29.05	1569	Blood	─
Campylobacter ureolyticus URMC_792	URMC_792	5	5C	1768899	52	28.95	1867	Bone	─
Campylobacter ureolyticus URMC_793	URMC_793	10	10	1561582	14	29.09	1588	Abscess	─
Campylobacter ureolyticus URMC_795	URMC_795	5	5C	1914577	84	28.92	2075	Abscess	─
Camyplobacter ureolyticus URMC_778	URMC_778	2	2C	1653896	16	29.13	1689	Bone	ermA

## Sheet: Table S4
Isolate name	Best Hit Phage	Completeness (Score)	Region Length	Region Position (Contig name:Position)	Total Proteins	GC%
827.3	PHAGE_Dinoro_vB_DshS_R5C_NC_041921(1)	incomplete(30)	7.4Kb	JFJK01000010,Campylobacter,ureolyticus,strain,CIT007,Contig12,,whole,genome,shotgun,sequence.,[Campylobacter,ureolyticus,strain,CIT007,|,827.3]:11233-18722	8	0.304
827.18	PHAGE_Caulob_Cr30_NC_025422(2)	incomplete(20)	7.6Kb	PKHU01000003,PKHU01000003.1,[Campylobacter,ureolyticus,strain,UMB0112,|,827.18]:144656-152283	9	0.267
827.18	PHAGE_Strept_20617_NC_023503(2)	incomplete(20)	8.7Kb	PKHU01000004,PKHU01000004.1,[Campylobacter,ureolyticus,strain,UMB0112,|,827.18]:173641-182401	11	0.299
827.18	PHAGE_Bacill_Shanette_NC_028983(1)	incomplete(30)	7.4Kb	PKHU01000007,PKHU01000007.1,[Campylobacter,ureolyticus,strain,UMB0112,|,827.18]:4283-11724	8	0.307
827.18	PHAGE_Mannhe_vB_MhM_3927AP2_NC_028766(3)	incomplete(60)	8.3Kb	PKHU01000009,PKHU01000009.1,[Campylobacter,ureolyticus,strain,UMB0112,|,827.18]:1-8365	9	0.314
827.22	PHAGE_Mannhe_vB_MhM_3927AP2_NC_028766(3)	incomplete(60)	15.8Kb	UFVL01000002,UFVL01000002.1,[Campylobacter,ureolyticus,strain,NCTC12015,|,827.22]:8228-24108	18	0.313
827.23	PHAGE_Strept_phiARI0131_1_NC_031901(2)	incomplete(20)	17.3Kb	UFUU01000002,UFUU01000002.1,[Campylobacter,ureolyticus,strain,NCTC10941,|,827.23]:526986-544286	26	0.298
827.94	PHAGE_Bacill_JL_NC_028982(1)	incomplete(30)	7.4Kb	CP050963,CP050963.1,[Campylobacter,ureolyticus,strain,FDAARGOS_673,|,827.94]:884861-892302	8	0.305
827.97	PHAGE_Strept_phiARI0131_1_NC_031901(2)	incomplete(20)	17.2Kb	CP053832,CP053832.1,[Campylobacter,ureolyticus,strain,LMG,6451,|,827.97]:1110228-1127496	26	0.298
827.100	PHAGE_Strept_phiARI0131_1_NC_031901(2)	incomplete(20)	17.3Kb	CP068487,CP068487.1,[Campylobacter,ureolyticus,strain,FDAARGOS_1102,strain,Not,applicable,|,827.100]:1365282-1382582	29	0.298
827.104	PHAGE_Bacill_G_NC_023719(2)	incomplete(10)	7.8Kb	BQNW01000001,Campylobacter,ureolyticus,CE91-St25,DNA,,sequence1,,whole,genome,shotgun,sequence.,[Campylobacter,ureolyticus,CE91-St25,|,827.104]:161544-169379	10	0.31
827.104	PHAGE_Salmon_ST64B_NC_004313(2)	incomplete(30)	10.7Kb	BQNW01000001,Campylobacter,ureolyticus,CE91-St25,DNA,,sequence1,,whole,genome,shotgun,sequence.,[Campylobacter,ureolyticus,CE91-St25,|,827.104]:1090301-1101003	10	0.3
827.104	PHAGE_Pseudo_M6_NC_007809(2)	incomplete(50)	8.3Kb	BQNW01000001,Campylobacter,ureolyticus,CE91-St25,DNA,,sequence1,,whole,genome,shotgun,sequence.,[Campylobacter,ureolyticus,CE91-St25,|,827.104]:1461188-1469540	13	0.327
827.104	PHAGE_Synech_ACG_2014f_NC_047714(1)	incomplete(30)	7.4Kb	BQNW01000001,Campylobacter,ureolyticus,CE91-St25,DNA,,sequence1,,whole,genome,shotgun,sequence.,[Campylobacter,ureolyticus,CE91-St25,|,827.104]:1759038-1766479	8	0.31
883165.3	PHAGE_Mannhe_vB_MhM_3927AP2_NC_028766(4)	incomplete(60)	25.6Kb	AGYD01000017,Campylobacter,ureolyticus,ACS-301-V-Sch3b,acmbC-supercont1.5.C17 ,whole,genome,shotgun,sequence.,[Campylobacter,ureolyticus,ACS-301-V-Sch3b,|,883165.3]:1392-27059	21	0.318
1032069.3	PHAGE_Haemop_Aaphi23_NC_004827(19)	incomplete(60)	19.2Kb	CP012195,Campylobacter,ureolyticus,RIGS,9880,,complete,genome.,[Campylobacter,ureolyticus,RIGS,9880,|,1032069.3]:1225360-1244616	25	0.335
1121102.3*	PHAGE_Strept_phiARI0131_1_NC_031901(2)	incomplete(20)	17.2Kb	ARGD01000027,Bacteroides,ureolyticus,DSM,20703,C512DRAFT_scaffold00009.9_C,,whole,genome,shotgun,sequence.,[Bacteroides,ureolyticus,DSM,20703,|,1121102.3]:24506-41774	30	0.298
URMC_776	PHAGE_Strept_20617_NC_023503(2)	incomplete(20)	8.7Kb	NODE_2_length_341464_cov_14.116129:27146-35850	10	0.2988
URMC_776	PHAGE_Yersin_fHe_Yen9_04_NC_042116(1)	incomplete(30)	7.4Kb	NODE_7_length_74051_cov_14.965492:5781-13222	8	0.306
URMC_777	PHAGE_Bacill_G_NC_023719(2)	incomplete(20)	8.6Kb	NODE_1_length_449510_cov_19.690253:321318-330015	11	0.2987
URMC_777	PHAGE_Pseudo_NP1_NC_031058(1)	incomplete(30)	7.4Kb	NODE_9_length_83234_cov_46.031429:31426-38867	8	0.3054
URMC_777	PHAGE_Vibrio_VpKK5_NC_026610(3)	incomplete(60)	9.3Kb	NODE_13_length_21403_cov_73.982328:648-10022	9	0.3396
URMC_778	PHAGE_Haemop_Aaphi23_NC_004827(12)	questionable(90)	29Kb	NODE_3_length_301919_cov_27.699505:1335-30422	48	0.3233
URMC_779	PHAGE_Burkho_BcepSaruman_NC_049850(1)	incomplete(50)	21.5Kb	NODE_4_length_203180_cov_19.412710:95794-117391	11	0.2991
URMC_779	PHAGE_Haemop_Aaphi23_NC_004827(20)	questionable(70)	20.1Kb	NODE_4_length_203180_cov_19.412710:118851-138967	28	0.3308
URMC_780	PHAGE_Pseudo_M6_NC_007809(2)	incomplete(50)	16.5Kb	NODE_1_length_541953_cov_23.760056:500674-517175	17	0.3068
URMC_781	PHAGE_Bacill_G_NC_023719(2)	incomplete(10)	7.8Kb	NODE_1_length_519558_cov_21.294491:175416-183243	10	0.3106
URMC_781	PHAGE_Serrat_BF_NC_041917(1)	incomplete(30)	7.4Kb	NODE_6_length_69809_cov_22.516217:7823-15265	8	0.3108
URMC_782	PHAGE_Bacill_G_NC_023719(2)	incomplete(20)	8.7Kb	NODE_2_length_302656_cov_22.049027:170915-179645	11	0.2989
URMC_782	PHAGE_Vibrio_VpKK5_NC_026610(1)	incomplete(30)	7.4Kb	NODE_15_length_14476_cov_23.892885:5805-13246	8	0.3053
URMC_783	PHAGE_Strept_20617_NC_023503(2)	incomplete(20)	8.7Kb	NODE_3_length_304919_cov_16.281776:175548-184278	10	0.2992
URMC_783	PHAGE_Pseudo_PaMx25_NC_041953(1)	incomplete(30)	7.4Kb	NODE_5_length_129231_cov_16.133923:119054-126495	8	0.3088
URMC_784	PHAGE_Strept_20617_NC_023503(2)	incomplete(20)	8.7Kb	NODE_3_length_304919_cov_22.700727:120642-129372	10	0.2992
URMC_784	PHAGE_Pseudo_VCM_NC_029065(1)	incomplete(30)	7.4Kb	NODE_10_length_40002_cov_56.827737:31418-38859	8	0.3088
URMC_785	PHAGE_Faecal_FP_Mushu_NC_047913(2)	incomplete(40)	7.3Kb	NODE_20_length_12887_cov_11.235580:2649-9952	8	0.3119
URMC_785	PHAGE_Stenot_vB_SmaS_DLP_5_NC_042082(2)	incomplete(30)	7.4Kb	NODE_23_length_9950_cov_10.379314:1851-9261	9	0.3091
URMC_786	PHAGE_Haemop_Aaphi23_NC_004827(20)	questionable(70)	20.1Kb	NODE_4_length_197534_cov_17.570618:64191-84319	27	0.3309
URMC_786	PHAGE_Xantho_vB_XveM_DIBBI_NC_017981(1)	incomplete(60)	27.6Kb	NODE_4_length_197534_cov_17.570618:93064-120665	12	0.2944
URMC_787	PHAGE_Haemop_Aaphi23_NC_004827(19)	incomplete(50)	18.7Kb	NODE_1_length_481084_cov_25.930480:202997-221713	25	0.3347
URMC_787	PHAGE_Aggreg_S1249_NC_013597(1)	incomplete(50)	9.3Kb	NODE_1_length_481084_cov_25.930480:232084-241426	15	0.3108
URMC_788	PHAGE_Bacill_G_NC_023719(2)	incomplete(10)	7.8Kb	NODE_1_length_459406_cov_32.267741:115351-123178	10	0.3106
URMC_788	PHAGE_Bacill_CP_51_NC_025423(1)	incomplete(30)	7.4Kb	NODE_6_length_99433_cov_36.805883:37447-44889	8	0.3108
URMC_789	PHAGE_Haemop_Aaphi23_NC_004827(19)	incomplete(60)	19.2Kb	NODE_1_length_913502_cov_29.078590:597432-616660	25	0.3363
URMC_789	PHAGE_Burkho_vB_BmuP_KL4_NC_047958(2)	incomplete(50)	7.6Kb	NODE_1_length_913502_cov_29.078590:626492-634124	10	0.3018
URMC_790	PHAGE_Mannhe_vB_MhM_3927AP2_NC_028766(4)	incomplete(60)	20.6Kb	NODE_2_length_239516_cov_42.213514:1607-22268	18	0.3172
URMC_791	PHAGE_Bacill_G_NC_023719(2)	incomplete(10)	7.8Kb	NODE_2_length_411780_cov_38.484240:123451-131268	11	0.3111
URMC_791	PHAGE_Synech_S_SSM7_NC_015287(1)	incomplete(30)	7.4Kb	NODE_5_length_61746_cov_40.191061:4929-12370	8	0.31
URMC_792	PHAGE_Burkho_vB_BmuP_KL4_NC_047958(2)	incomplete(30)	25.6Kb	NODE_1_length_432793_cov_30.640510:232155-257820	30	0.3164
URMC_792	PHAGE_Haemop_Aaphi23_NC_004827(19)	incomplete(50)	18.7Kb	NODE_1_length_432793_cov_30.640510:251132-269848	26	0.3347
URMC_793	PHAGE_Strept_20617_NC_023503(2)	incomplete(20)	8.7Kb	NODE_3_length_197888_cov_37.333367:70347-79085	11	0.3004
URMC_793	PHAGE_Prochl_P_SSM2_NC_006883(1)	incomplete(30)	7.4Kb	NODE_6_length_67778_cov_38.310964:54094-61535	8	0.3077
URMC_795	PHAGE_Entero_vB_KleM_RaK2_NC_019526(1)	incomplete(30)	7.4Kb	NODE_10_length_68823_cov_19.766566:55572-63025	8	0.3045
URMC_795	PHAGE_Faecal_FP_Mushu_NC_047913(3)	incomplete(20)	7.7Kb	NODE_19_length_10489_cov_22.037734:1773-9491	8	0.3131

## Sheet: Table S5
Binary Factor (Factor vs. ALL)	Total significant genes (FDR <0.01)	# of Genes with Prokka Annotations	Prokka-annotated genes
Abscess	-	-	-
Amnio	-	-	-
Blood	-	-	-
Bone	-	-	-
Breast abscess	-	-	-
Stool	-	-	-
Urethra	-	-	-
Urine	-	-	-
Wound	-	-	-
SC1	-	-	-
Species 2A	-	-	-
Species 2B	-	-	-
Species 2C	-	-	-
SC2	-	-	-
SC3	225	50	3-isopropylmalate dehydrogenase (2), Anaerobic C4-dicarboxylate transporter DcuA (2), Arylsulfate sulfotransferase AssT, Bifunctional hemolysin/adenylate cyclase, Bifunctional ligase/repressor BirA, Cell division protein FtsA (2), CMP-N-acetylneuraminate:beta-galactoside alpha-2 3-sialyltransferase, Cytochrome c551 peroxidase, Cytochrome c-type protein TorC, Dimethyl sulfoxide/trimethylamine N-ox…
SC4	-	-	-
Species 5A	-	-	-
Species 5B	35	13	Beta-lactamase HcpA, Chaperone protein ClpB, Chaperone protein ClpB 1, DNA polymerase IV (2), Fe(2+) transporter FeoB, Ferrous-iron efflux pump FieF (2), Oligoendopeptidase F plasmid (2), Phosphatidylglycerol--prolipoprotein diacylglyceryl transferase (2), Putative defective protein IntQ
Species 5C	115	13	2-succinyl-6-hydroxy-2 4-cyclohexadiene-1-carboxylate synthase, Endoribonuclease PemK, Fumarate hydratase class II (2), Glutathione hydrolase proenzyme, GTPase Era (2), Hemolysin secretion protein D chromosomal, Outer-membrane lipoprotein carrier protein, Peptidoglycan-associated lipoprotein, Protease HtpX, Putative NAD(P)H nitroreductase YfkO, Ribosomal RNA large subunit methyltransferase J
SC5	73	22	Adaptive-response sensory-kinase SasA (2), Beta-lactamase HcpA, Bifunctional ligase/repressor BirA, CMP-N-acetylneuraminate:beta-galactoside alpha-2 3-sialyltransferase, Isoaspartyl peptidase, Major outer membrane protein, Metalloprotease MmpA, Peptidoglycan D D-transpeptidase Mrd (2), peptidoglycan glycosyltransferase FtsW, Phosphoglycerol transferase I, putative ABC transporter ATP-binding prot…
Species 6A	-	-	-
Species 6B	-	-	-
Species 6C	-	-	-
SC6	-	-	-
Species 7A	-	-	-
Species 7B	-	-	-
SC7	129	18	3-oxoacyl-[acyl-carrier-protein] synthase 2, Acyl carrier protein, Bifunctional protein Aas, CMP-N-acetylneuraminate:beta-galactoside alpha-2 3-sialyltransferase, Ferredoxin--NADP reductase, Inner membrane protein YgaZ, LexA repressor, Modification methylase HaeIII, Modification methylase HhaI, putative histidine-binding protein (2), Sec-independent protein translocase protein TatA (2), Thiosulfa…
SC8	-	-	-
SC9	-	-	-
SC10	-	-	-

## Sheet: Table S6
Species Cluster	Genomes	seed_ortholog	COGs	# of Copies (genomes w/mult. copies)	Description	Preferred gene name
SC1	883165_3	1121267.JHZL01000016_gene242	S		TM2 domain	-
SC1	883165_3	1249480.B649_09740	S		Helix-turn-helix domain	-
SC1	883165_3	1265756.AWZW01000008_gene817	H		ThiS family	-
SC1	883165_3	1284686.HMPREF1630_04155	K		Helix-turn-helix XRE-family like proteins	-
SC1	883165_3	1284686.HMPREF1630_04165	V		Type I restriction modification DNA specificity domain	-
SC1	883165_3	1284686.HMPREF1630_04170	V		Type I restriction modification DNA specificity domain	-
SC1	883165_3	1325130.HFN_1400	S		-	-
SC1	883165_3	1355374.JARU01000011_gene2261	S		YceI-like domain	-
SC1	883165_3	1357399.HMPREF2087_00903	S		beta-lactamase activity	-
SC1	883165_3	1382305.AZUC01000047_gene786	S		Dynamin family	ypbR
SC1	883165_3	1403946.Q615_SPAC00131G0072	V		Type I restriction-modification system methyltransferase subunit()	-
SC1	883165_3	1403946.Q615_SPAC00131G0073	V		site-specific DNA-methyltransferase (adenine-specific) activity	-
SC1	883165_3	1410668.JNKC01000001_gene1970	S		Protein of unknown function, DUF488	-
SC1	883165_3	1479238.JQMZ01000001_gene2156	S		-	-
SC1	883165_3	360107.CHAB381_0165	S		PcfJ-like protein	-
SC1	883165_3	360107.CHAB381_0170	U		COG3505 Type IV secretory pathway, VirD4 components	-
SC1	883165_3	360107.CHAB381_0170	U		COG3505 Type IV secretory pathway, VirD4 components	-
SC1	883165_3	360107.CHAB381_0171	S	2	-	-
SC1	883165_3	360107.CHAB381_0601	S		-	-
SC1	883165_3	360107.CHAB381_1741	J		Pseudouridine synthase	sfhB
SC1	883165_3	479436.Vpar_0182	T		Histidine kinase	-
SC1	883165_3	546262.NEICINOT_03725	P		TAT (twin-arginine translocation) pathway signal sequence	-
SC1	883165_3	553218.CAMRE0001_2581	T		Nacht domain	-
SC1	883165_3	553219.CAMSH0001_0941	S		AAA domain	-
SC1	883165_3	553220.CAMGR0001_2083	S		-	-
SC1	883165_3	650150.ERH_1289	V		Type I restriction-modification system methyltransferase subunit	-
SC1	883165_3	706587.Desti_4568	M		Glycosyl transferases group 1	-
SC2	827_94	1033744.CAEL01000008_gene1057	U		Relaxase mobilization nuclease domain protein	-
SC2	URMC_778	1071085.KK033115_gene2083	S		-	-
SC2	827_94	1118057.CAGX01000042_gene596	K,L		HELICc2	-
SC2	827_22, 827_3, 827_94	1120980.JQKH01000029_gene480	Q		Type I secretion target GGXGXDXXX repeat (2 copies)	-
SC2	URMC_778	1121947.AUHK01000023_gene496	S		Bacterial mobilisation protein (MobC)	-
SC2	URMC_778	1123279.ATUS01000001_gene770	S		Phage tail-collar fibre protein	H
SC2	URMC_778	1177154.Y5S_01820	S		AAA domain, putative AbiEii toxin, Type IV TA system	-
SC2	URMC_778	1221522.B723_06140	K		HNH endonuclease	-
SC2	URMC_778	1244083.CSUNSWCD_1885	S		Pfam matches to PF08238.7 Sel1, and to PF08238.7 Sel1, and to PF08238.7 Sel1, and to PF08238.7 Sel1	-
SC2	URMC_778	1244531.CIG1485E_0339	L		DNA methylase	-
SC2	URMC_778	1244531.CIG1485E_0341	L		DNA methyltransferase	-
SC2	827_3, 827_94	1304872.JAGC01000009_gene1455	P		TIGRFAM molybdenum ABC transporter, periplasmic	-
SC2	URMC_778	1316932.MHH_c22450	S		Domain of unknown function (DUF4852)	-
SC2	URMC_778	1341181.FLJC2902T_22630	L		AAA domain, putative AbiEii toxin, Type IV TA system	-
SC2	URMC_778	1448857.JFAP01000002_gene1357	S		Plasmid stabilization system	-
SC2	827_3	1448857.JFAP01000004_gene769	S		-	-
SC2	URMC_778	1448857.JFAP01000007_gene391	P		Rhodanese Homology Domain	-
SC2	827_22	1448857.JFAP01000008_gene632	K		phage repressor	-
SC2	1032069_3	1562701.BBOF01000043_gene1403	S		-	-
SC2	827_22, 827_3, 827_94	203275.BFO_2227	C		Flavodoxin	-
SC2	1032069_3	210007.SMU_1230c	S		Protein conserved in bacteria	-
SC2	1032069_3	228399.appser1_14290	S		-	-
SC2	URMC_778	306264.CUP0646	S		Region found in RelA / SpoT proteins	-
SC2	827_3	32024.JMTI01000003_gene1728	S		PFAM Uncharacterised protein family UPF0150	-
SC2	1032069_3	360104.CCC13826_1109	N,U		Prokaryotic N-terminal methylation motif	-
SC2	1032069_3, 827_22, 827_94	360107.CHAB381_0330	K	2 (827_94)	Transcriptional regulator	-
SC2	1032069_3, 827_22, 827_95	360107.CHAB381_0331	S	2 (827_94)	Abortive infection C-terminus	-
SC2	1032069_3, 827_22, 827_96	360107.CHAB381_0332	K,L	3 (827_94)	HELICc2	-
SC2	URMC_778	360107.CHAB381_1186	Q		COG2931, RTX toxins and related Ca2 -binding proteins	-
SC2	URMC_778	360107.CHAB381_1444	M		Transglycosylase	-
SC2	URMC_778	360107.CHAB381_1459	L		Belongs to the 'phage' integrase family	-
SC2	URMC_778	44056.XP_009038395.1	T		ERAD pathway	-
SC2	1032069_3	457405.FSDG_00318	K		Fic/DOC family	-
SC2	1032069_3	525898.Sdel_1486	S		DNA-damage-inducible protein d	-
SC2	URMC_778	553218.CAMRE0001_0763	L		Cleaves both 3' and 5' ssDNA extremities of branched DNA structures	-
SC2	1032069_3	553220.CAMGR0001_1084	S		Nucleotidyl transferase AbiEii toxin, Type IV TA system	-
SC2	1032069_3	553220.CAMGR0001_2769	S		Phage Tail Collar Domain	-
SC2	1032069_3	563192.HMPREF0179_00147	S		-	-
SC2	URMC_778	596330.HMPREF0628_0149	S		-	-
SC2	URMC_778	596330.HMPREF0628_0150	V		type I restriction-modification system	-
SC2	URMC_778	596330.HMPREF0628_0151	S		-	-
SC2	URMC_778	637910.ROD_02411	S		Caudovirales tail fibre assembly protein, lambda gpK	tfa
SC2	URMC_778	641107.CDLVIII_2414	L		HNH nucleases	-
SC2	URMC_778	675813.VIB_002822	S		AAA ATPase domain	-
SC2	827_22, 827_3, 827_94	755178.Cyan10605_1979	G		exo-alpha-(2->6)-sialidase activity	-
SC2	827_22, 827_3, 827_94	827.JFJK01000001_gene750	S		Transcriptional regulator	-
SC2	827_22, 827_3, 827_94	827.JFJK01000001_gene751	S		Transcriptional regulator	-
SC2	827_3	827.JFJK01000001_gene759	S		protein complex oligomerization	torD
SC2	827_3	827.JFJK01000002_gene934	L		DNA methyltransferase	-
SC2	827_3	827.JFJK01000002_gene935	H		Site-specific DNA-methyltransferase (Adenine-specific)	-
SC2	827_3	827.JFJK01000002_gene936	L		Restriction endonuclease	-
SC2	827_3	827.JFJK01000002_gene937	L		Restriction endonuclease	-
SC2	827_3	827.JFJK01000002_gene938	L		DNA recombination	-
SC2	827_3	827.JFJK01000003_gene1120	L		COG0550 Topoisomerase IA	-
SC2	827_3	827.JFJK01000009_gene1297	V		Mate efflux family protein	-
SC2	827_3	827.JFJK01000009_gene1490	P		membrane	yeiH
SC2	827_3	827.JFJK01000009_gene1511	D		tRNA processing	tilS
SC2	1032069_3, 827_3	827.JFJK01000010_gene1515	U		TrbL/VirB6 plasmid conjugal transfer protein	-
SC2	827_22, 827_3, 827_94	827.JFJK01000011_gene1144	V	2 (827_22, 827_94)	Type I restriction modification DNA specificity domain	-
SC2	827_3	827.JFJK01000011_gene1162	T		EAL domain	ycgG_2
SC2	827_3	827.JFJK01000013_gene316	S		-	-
SC2	827_3	827.JFJK01000013_gene318	U		Conjugal transfer protein	-
SC2	827_3	827.JFJK01000013_gene319	U		Bacterial conjugation TrbI-like protein	-
SC2	827_3	827.JFJK01000013_gene321	N,U		COG0630 Type IV secretory pathway, VirB11 components, and related ATPases involved in archaeal flagella biosynthesis	-
SC2	827_3	827.JFJK01000013_gene323	S		Cag pathogenicity island protein Cag12	-
SC2	827_3	827.JFJK01000013_gene324	S		TrbM	-
SC2	827_3	827.JFJK01000013_gene327	L		Bacterial DNA topoisomeraes I ATP-binding domain	-
SC2	827_3	827.JFJK01000013_gene335	D		Involved in chromosome partitioning	-
SC2	827_3	827.JFJK01000016_gene174	L		Belongs to the 'phage' integrase family	-
SC2	827_3	827.JFJK01000016_gene230	F		Belongs to the metallo-dependent hydrolases superfamily. DHOase family. Class I DHOase subfamily	pyrC
SC2	827_22, 827_3, 827_94	827.JFJK01000017_gene23	S		AAA domain	-
SC2	827_22, 827_3, 827_95	827.JFJK01000017_gene6	L		DNA integration	-
SC2	827_3	827.JFJK01000022_gene157	S		-	-
SC2	827_3	827.JFJK01000022_gene162	S		-	-
SC2	827_3	827.JFJK01000023_gene149	S		-	-
SC2	827_3	827.JFJK01000024_gene1286	L		Confers DNA tethering and processivity to DNA polymerases and other proteins. Acts as a clamp, forming a ring around DNA (a reaction catalyzed by the clamp-loading complex) which diffuses in an ATP-independent manner freely and bidirectionally along dsDNA. Initially characterized for its ability to contact the catalytic subunit of DNA polymerase III (Pol III), a complex, multichain enzyme respons…	dnaN
SC2	URMC_778	857087.Metme_3894	M		Belongs to the ompA family	-
SC2	827_94	875454.BAEW01000001_gene274	K		helix_turn_helix, Arsenical Resistance Operon Repressor	arsR
SC2	URMC_778	944547.ABLL_0019	P		ABC transporter	-
SC3	1121102_3, 827_100, 827_23, 827_97	1007105.PT7_P052	S		Bacteriophage HK97-gp10, putative tail-component	-
SC3	1121102_3, 827_100, 827_23, 827_97	1117315.AHCA01000028_gene1371	M		transferase activity, transferring glycosyl groups	-
SC3	1121102_3, 827_100, 827_23, 827_97	1120925.F941_00680	K		Psort location Cytoplasmic, score	-
SC3	1121102_3, 827_100, 827_23, 827_97	1121947.AUHK01000023_gene503	K		domain protein	-
SC3	1121102_3, 827_100, 827_23, 827_97	1158345.JNLL01000002_gene2180	L		Putative transposase DNA-binding domain	-
SC3	1121102_3, 827_100, 827_23, 827_97	1160721.RBI_II00413	V		type I restriction modification DNA specificity domain	bcgIB
SC3	1121102_3, 827_100, 827_23, 827_97	1163745.HCD_01905	L	5 (827_100, 827_23, 827_97)	ISXO2-like transposase domain	-
SC3	827_100, 827_23, 827_97	1172562.HCN_1752	L	5 (827_100, 827_23, 827_97)	DNA methylase	-
SC3	1121102_3, 827_100, 827_23, 827_97	1172562.HCN_1753	S	5 (827_100, 827_23, 827_97)	Tsp45I type II restriction enzyme	-
SC3	1121102_3, 827_100, 827_23, 827_97	1218103.CIN01S_09_01880	S		EpsG family	-
SC3	1121102_3, 827_100, 827_23, 827_97	1235800.C819_00203	M		Glycosyltransferase like family 2	-
SC3	1121102_3, 827_100, 827_23, 827_97	1242969.ATCC51562_1204	M		hmm pf00534	-
SC3	1121102_3, 827_100, 827_23, 827_97	1244083.CSUNSWCD_35	P		NnrS protein	-
SC3	1121102_3, 827_100, 827_23, 827_97	1321774.HMPREF9108_00664	S		Psort location Cytoplasmic, score 8.96	-
SC3	1121102_3, 827_100, 827_23, 827_97	1448857.JFAP01000001_gene1216	S		Pyridoxamine 5'-phosphate oxidase	-
SC3	1121102_3, 827_100, 827_23, 827_97	1448857.JFAP01000007_gene365	Q		CoA-binding protein	-
SC3	1121102_3, 827_100, 827_23, 827_97	1448857.JFAP01000007_gene481	N,U		by glimmer	-
SC3	1121102_3	215803.DB30_8640	M		NHL repeat	-
SC3	1121102_3, 827_100, 827_23, 827_97	32024.JMTI01000002_gene642	S		Tail tape measure protein, TP901 family	-
SC3	1121102_3, 827_100, 827_23, 827_97	32024.JMTI01000008_gene1177	L		Belongs to the 'phage' integrase family	-
SC3	1121102_3, 827_100, 827_23, 827_97	32024.JMTI01000047_gene1496	Q		calcium- and calmodulin-responsive adenylate cyclase activity	cloSI
SC3	1121102_3, 827_100, 827_23, 827_97	360104.CCC13826_0024	S		AAA domain, putative AbiEii toxin, Type IV TA system	-
SC3	1121102_3, 827_100, 827_23, 827_97	360104.CCC13826_1186	S		A blastn search against coding sequences extracted from AL111168.1, CP000025.1, CP000538.1, CP000768.1, CP000814.1 failed to identify a	tssM
SC3	1121102_3, 827_100, 827_23, 827_97	360104.CCC13826_1775	S	3 (Each)	AAA ATPase domain	-
SC3	1121102_3, 827_100, 827_23, 827_97	360104.CCC13826_1776	S	2 (Each)	Domain of unknown function (DUF4276)	-
SC3	1121102_3, 827_100, 827_23, 827_97	360104.CCC13826_2077	L		Belongs to the 'phage' integrase family	-
SC3	1121102_3, 827_100, 827_23, 827_97	360107.CHAB381_1003	S		dextransucrase activity	-
SC3	1121102_3, 827_100, 827_23, 827_97	360107.CHAB381_1479	G		Belongs to the UDP-N-acetylglucosamine 2-epimerase family	-
SC3	1121102_3, 827_100, 827_23, 827_97	360107.CHAB381_1556	U		Responsible for the transport of C4-dicarboxylates from the periplasm across the inner membrane	dcuA
SC3	1121102_3, 827_100, 827_23, 827_97	360107.CHAB381_1702	S		-	-
SC3	1121102_3, 827_100, 827_23, 827_97	382638.Hac_0572	S		AAA domain	-
SC3	1121102_3	402777.KB235903_gene929	S		Bacterial toxin 33	-
SC3	1121102_3, 827_100, 827_23, 827_97	445973.CLOBAR_00145	S		Aminoacyl-tRNA editing domain	-
SC3	1121102_3, 827_100, 827_23, 827_97	546262.NEICINOT_04556	S		-	-
SC3	1121102_3, 827_100, 827_23, 827_97	553218.CAMRE0001_0226	S		Pyridoxamine 5'-phosphate oxidase	-
SC3	1121102_3, 827_100, 827_23, 827_97	553218.CAMRE0001_0313	L		AAA domain, putative AbiEii toxin, Type IV TA system	-
SC3	1121102_3, 827_100, 827_23, 827_97	553218.CAMRE0001_0314	V		HNH nucleases	-
SC3	1121102_3, 827_100, 827_23, 827_97	553219.CAMSH0001_1778	C		Belongs to the prokaryotic molybdopterin-containing oxidoreductase family	-
SC3	1121102_3, 827_100, 827_23, 827_97	553220.CAMGR0001_0294	C		denitrification pathway	-
SC3	1121102_3, 827_100, 827_23, 827_97	553220.CAMGR0001_2053	E,T		ABC transporter, substrate-binding protein, family 3	-
SC3	1121102_3, 827_100, 827_23, 827_97	675815.VOA_001443	S		-	-
SC3	827_100	709032.Sulku_1206	Q		COG2931 RTX toxins and related Ca2 -binding	-
SC3	1121102_3, 827_100, 827_23, 827_97	879308.HMPREF9130_0270	P	2 (Each)	Protein of unknown function (DUF4435)	-
SC3	1121102_3, 827_100, 827_23, 827_97	929558.SMGD1_2820	S	3 (Each)	AAA domain	-
SC3	1121102_3, 827_100, 827_23, 827_97	936596.HMPREF1495_2439	L		HpaII restriction endonuclease	-
SC3	1121102_3, 827_100, 827_23, 827_97	938288.HG326228_gene126	K	2 (Each)	Psort location CytoplasmicMembrane, score	-
SC4	URMC_780	1002804.HBZC1_16610	S		-	-
SC4	URMC_780	1031288.AXAA01000001_gene2196	F		Ribonucleoside-triphosphate reductase	nrdD
SC4	URMC_780	1118055.CAGU01000030_gene359	K		Cro/C1-type HTH DNA-binding domain	-
SC4	URMC_780	1121342.AUCO01000010_gene2239	C		glycyl-radical enzyme activating activity	-
SC4	URMC_780	1123306.KB904357_gene657	V		type I restriction modification DNA specificity domain	-
SC4	URMC_780	1150621.SMUL_2017	L		DNA recombination-mediator protein A	-
SC4	URMC_780	1150621.SMUL_2017	U		DNA recombination-mediator protein A	-
SC4	URMC_780	1172562.HCN_1336	S		-	mob
SC4	URMC_780	1177154.Y5S_01823	V		AAA domain (dynein-related subfamily)	-
SC4	URMC_780	1448857.JFAP01000001_gene987	P		Periplasmic binding protein	ceuE
SC4	URMC_780	1448857.JFAP01000001_gene988	P		ABC transporter	ceuD
SC4	URMC_780	1448857.JFAP01000001_gene989	P		Belongs to the binding-protein-dependent transport system permease family. FecCD subfamily	ceuC
SC4	URMC_780	1448857.JFAP01000001_gene990	P		Belongs to the binding-protein-dependent transport system permease family. FecCD subfamily	ceuB
SC4	URMC_780	32042.PstZobell_05348	S		Protein of unknown function (DUF2846)	-
SC4	URMC_780	365044.Pnap_2748	T		ATPase. Has a role at an early stage in the morphogenesis of the spore coat	-
SC4	URMC_780	470145.BACCOP_01581	S		Bacterial mobilisation protein (MobC)	-
SC4	URMC_780	479436.Vpar_1810	K		competence protein	-
SC4	URMC_780	500632.CLONEX_00720	V		This enzyme is an effector of chloramphenicol resistance in bacteria	catB
SC4	URMC_780	50960.LS81_08420	S		-	-
SC4	URMC_780	553220.CAMGR0001_1755	S		-	-
SC4	URMC_780	883113.HMPREF9708_01150	V		Type I restriction modification DNA specificity domain	-
SC4	URMC_780	908340.HMPREF9406_0138	L		Subunit R is required for both nuclease and ATPase activities, but not for modification	hsdR
SC4	URMC_780	908340.HMPREF9406_0141	V		type I restriction-modification system	-
SC4	URMC_780	929558.SMGD1_2037	F		AAA domain	-
SC5	URMC_787, URMC_792	1089447.RHAA1_10711	S		-	VY92_02865
SC5	URMC_779	1095738.HMPREF1047_1256	V		COG0732 Restriction endonuclease S subunits	hsdS
SC5	URMC_776	1111134.HMPREF1253_0496	D		MobA MobL family protein	-
SC5	URMC_776	1111134.HMPREF1253_1791	K		Cro/C1-type HTH DNA-binding domain	-
SC5	URMC_795	1118057.CAGX01000016_gene1783	C,O		redox-active disulfide protein 2	-
SC5	URMC_782, URMC_783, URMC_784, URMC_787	1121267.JHZL01000009_gene529	S		-	-
SC5	URMC_777, URMC_783, URMC_784	1121267.JHZL01000010_gene383	S		Fic/DOC family	-
SC5	URMC_795	1121871.AUAT01000006_gene1531	K		Helix-turn-helix XRE-family like proteins	-
SC5	URMC_776, URMC_777	1122217.KB899577_gene1811	S		-	-
SC5	URMC_779, URMC_792	1122243.KB903770_gene650	U		Novel toxin 21	-
SC5	URMC_795	1132836.RCCGE510_12371	Q		Haemolysin-type calcium-binding repeat (2 copies)	wgeA
SC5	URMC_779, URMC_786	1140.Synpcc7942_0722	S		-	-
SC5	URMC_779, URMC_786, URMC_792, URMC_795	1144310.PMI07_004664	M		PFAM Insecticide toxin TcdB middle N-terminal region, YD repeat-containing protein	-
SC5	URMC_776, URMC_777	1158604.I591_01349	M		LicD family	-
SC5	URMC_779, URMC_786, URMC_792, URMC_795	1172562.HCN_0338	S		beta-lactamase activity	-
SC5	URMC_779	1230338.MOMA_03865	V		COG0732 Restriction endonuclease S subunits	-
SC5	URMC_779, URMC_786	1244083.CSUNSWCD_1448	S		-	-
SC5	URMC_783, URMC_784, URMC_787	1244083.CSUNSWCD_1453	L		YqaJ-like viral recombinase domain	-
SC5	URMC_779, URMC_786	1244083.CSUNSWCD_1459	S		-	-
SC5	URMC_782	1244083.CSUNSWCD_933	V		Type I restriction modification DNA specificity domain	-
SC5	URMC_782	1244083.CSUNSWCD_937	V		Subunit R is required for both nuclease and ATPase activities, but not for modification	hsdR
SC5	URMC_782, URMC_783, URMC_784, URMC_787	1244528.CFT03427_1001	E		hmm pf01810	-
SC5	URMC_779, URMC_786, URMC_792, URMC_795	1244528.CFT03427_1631	L		RAMP superfamily	-
SC5	URMC_779, URMC_786, URMC_792, URMC_795	1244528.CFT03427_1633	L		RAMP superfamily	-
SC5	URMC_776	1284708.HMPREF1634_07325	C,O		Thioredoxin	-
SC5	URMC_782, URMC_783, URMC_784, URMC_787	1294265.JCM21738_4626	K		Psort location Cytoplasmic, score	-
SC5	URMC_779, URMC_786, URMC_792, URMC_795	1298920.KI911353_gene4861	S		HNH endonuclease	-
SC5	URMC_776, URMC_777	1316932.MHH_c15360	L		AlwI restriction endonuclease	-
SC5	URMC_776	1321779.HMPREF1984_01197	P		2 iron, 2 sulfur cluster binding	nifU
SC5	URMC_777, URMC_783, URMC_784	1325130.HFN_0646	S		-	-
SC5	URMC_777, URMC_783, URMC_784	1325130.HFN_0671	S		Transglycosylase SLT domain	-
SC5	URMC_776, URMC_777, URMC_779, URMC_782, URMC_783, URMC_784, URMC_786, URMC_787, URMC_792, URMC_795	1341181.FLJC2902T_22620	V		endonuclease activity	-
SC5	URMC_779, URMC_786, URMC_792, URMC_795	1347368.HG964405_gene5707	G		cellulose 1,4-beta-cellobiosidase activity	-
SC5	URMC_776, URMC_782, URMC_783, URMC_784, URMC_787	1349785.BAUG01000018_gene1306	S		COG0790 FOG TPR repeat, SEL1 subfamily	-
SC5	URMC_782	1355368.JART01000008_gene1724	S		Protein of unknown function DUF45	-
SC5	URMC_776, URMC_777	1357399.HMPREF2087_00219	S		EpsG family	-
SC5	URMC_783, URMC_784	1357399.HMPREF2087_00267	T		Core component of the KaiABC clock protein complex, which constitutes the main circadian regulator in cyanobacteria. Binds to DNA. The KaiABC complex may act as a promoter-nonspecific transcription regulator that represses transcription, possibly by acting on the state of chromosome compaction	-
SC5	URMC_782	1379858.N508_00962	V		Type I restriction modification DNA specificity domain	-
SC5	URMC_783, URMC_784	1385514.N782_09285	S		protein conserved in bacteria	-
SC5	URMC_779, URMC_786, URMC_792, URMC_795	1392488.JHZY01000002_gene524	T		SpoVT / AbrB like domain	-
SC5	URMC_783, URMC_784	1408442.JADE01000009_gene517	S		AAA ATPase domain	-
SC5	URMC_782	1442598.JABW01000024_gene1554	D		nuclear chromosome segregation	-
SC5	URMC_783, URMC_784, URMC_787	1448857.JFAP01000002_gene1368	L		Phage integrase family	-
SC5	URMC_783, URMC_784, URMC_787	1448857.JFAP01000003_gene1559	K		Peptidase S24-like	-
SC5	URMC_776	1448857.JFAP01000003_gene1588	U,W		Coiled stalk of trimeric autotransporter adhesin	-
SC5	URMC_795	1448857.JFAP01000007_gene387	C		Belongs to the prokaryotic molybdopterin-containing oxidoreductase family	-
SC5	URMC_779, URMC_786, URMC_792, URMC_795	1448857.JFAP01000007_gene450	C	2 (URMC_779, URMC_786, URMC_795)	Involved in the TCA cycle. Catalyzes the stereospecific interconversion of fumarate to L-malate	fumC
SC5	URMC_777, URMC_783, URMC_784	1448857.JFAP01000009_gene914	S		-	-
SC5	URMC_777, URMC_783, URMC_784	1448857.JFAP01000009_gene919	S		-	-
SC5	URMC_777, URMC_783, URMC_784	1448857.JFAP01000009_gene921	S		-	-
SC5	URMC_777, URMC_783, URMC_784	1448857.JFAP01000009_gene922	O	2 (Each)	ATPase family associated with various cellular activities (AAA)	-
SC5	URMC_777, URMC_783, URMC_784	1448857.JFAP01000009_gene923	S		-	-
SC5	URMC_777, URMC_783, URMC_784	1448857.JFAP01000009_gene924	S		-	-
SC5	URMC_777, URMC_783, URMC_784	1448857.JFAP01000009_gene928	S		-	-
SC5	URMC_777, URMC_783, URMC_784	1448857.JFAP01000009_gene929	S		-	-
SC5	URMC_777, URMC_783, URMC_784	1448857.JFAP01000009_gene932	S		-	-
SC5	URMC_777, URMC_783, URMC_784	1448857.JFAP01000009_gene934	S		-	-
SC5	URMC_777, URMC_783, URMC_784	1448857.JFAP01000009_gene935	S		-	-
SC5	URMC_777, URMC_783, URMC_784	1448857.JFAP01000009_gene937	S		-	-
SC5	URMC_777, URMC_783, URMC_784	1448857.JFAP01000009_gene939	S		-	-
SC5	URMC_777, URMC_783, URMC_784	1448857.JFAP01000009_gene940	S		-	-
SC5	URMC_777, URMC_783, URMC_784	1448857.JFAP01000009_gene941	S		TraM recognition site of TraD and TraG	-
SC5	URMC_777, URMC_783, URMC_784	1448857.JFAP01000009_gene952	M		Peptidoglycan-binding domain 1 protein	-
SC5	URMC_777, URMC_783, URMC_784	1448857.JFAP01000009_gene956	L		nucleotidyltransferase activity	-
SC5	URMC_777, URMC_783, URMC_784	1448857.JFAP01000009_gene957	S		-	-
SC5	URMC_777, URMC_779, URMC_782, URMC_783, URMC_784, URMC_786, URMC_787, URMC_792	1448857.JFAP01000011_gene1747	S		beta-lactamase activity	yibG
SC5	URMC_777, URMC_783, URMC_784	1448857.JFAP01000013_gene92	D		involved in chromosome partitioning	-
SC5	URMC_776, URMC_777	1448857.JFAP01000016_gene10	S		Polysaccharide biosynthesis protein	pglK
SC5	URMC_776, URMC_777	1448857.JFAP01000016_gene9	C		Coenzyme F420 hydrogenase/dehydrogenase, beta subunit N-term	-
SC5	URMC_783, URMC_784, URMC_787	1458863.A0A088C400_9CAUD	S		-	-
SC5	URMC_782, URMC_783, URMC_784, URMC_787	1485544.JQKP01000015_gene2080	S		Protein of unknown function (DUF2846)	-
SC5	URMC_782	1499683.CCFF01000017_gene2816	M		Glycosyltransferase like family 2	-
SC5	URMC_779, URMC_786, URMC_792, URMC_795	1537915.JU57_00655	C		Involved in the TCA cycle. Catalyzes the stereospecific interconversion of fumarate to L-malate	fumC
SC5	URMC_779, URMC_786, URMC_792, URMC_795	1541883.A0A088FQW7_9CAUD	S		virus tail, fiber	-
SC5	URMC_782	1548151.LS70_00525	L		Protein of unknown function (DUF1524)	-
SC5	URMC_783, URMC_784	1548151.LS70_03760	S		AAA ATPase domain	-
SC5	URMC_777, URMC_783, URMC_784	1565314.OA34_11380	S		-	-
SC5	URMC_795	211586.SO_3389	T		SMART PAS domain containing protein	-
SC5	URMC_779, URMC_786, URMC_792, URMC_795	225937.HP15_691	S		-	-
SC5	URMC_776, URMC_777, URMC_779, URMC_782, URMC_783, URMC_784, URMC_786, URMC_787, URMC_792, URMC_795	247633.GP2143_01620	S		AAA domain, putative AbiEii toxin, Type IV TA system	-
SC5	URMC_779, URMC_786, URMC_792, URMC_795	28072.Nos7524_4681	S		-	-
SC5	URMC_787, URMC_792	291112.PAU_03106	S		Phage tail assemb.y chaperone protein, TAC	-
SC5	URMC_787, URMC_792	291112.PAU_03115	S		Uncharacterized protein conserved in bacteria (DUF2213)	VY92_02890
SC5	URMC_779, URMC_786, URMC_792, URMC_795	306264.CUP0315	S		-	-
SC5	URMC_779, URMC_786, URMC_792, URMC_795	313624.NSP_42740	T		PemK-like, MazF-like toxin of type II toxin-antitoxin system	-
SC5	URMC_779, URMC_786, URMC_795	32024.JMTI01000003_gene1708	S		-	-
SC5	URMC_776, URMC_782, URMC_783, URMC_784, URMC_787	32024.JMTI01000008_gene1185	S		-	-
SC5	URMC_777	32024.JMTI01000033_gene1054	S		AAA domain	-
SC5	URMC_776, URMC_779, URMC_786, URMC_792, URMC_795	32024.JMTI01000033_gene1065	S		-	-
SC5	URMC_795	342949.PNA2_1027	K		Transcriptional regulator	-
SC5	URMC_779, URMC_786, URMC_792, URMC_795	354242.CJJ81176_0067	M		gamma-glutamyltranspeptidase	ggt
SC5	URMC_779, URMC_786, URMC_795	360104.CCC13826_0183	S		-	-
SC5	URMC_792	360104.CCC13826_1677	S		-	-
SC5	URMC_782	360106.CFF8240_0990	V		type I restriction-modification system	hsdM
SC5	URMC_776, URMC_777	360107.CHAB381_0635	O		restriction endodeoxyribonuclease activity	-
SC5	URMC_795	360107.CHAB381_1041	S		-	-
SC5	URMC_779, URMC_786, URMC_792, URMC_795	360107.CHAB381_1197	Q		Type I secretion target ggxgxdxxx repeat (2 copies)	-
SC5	URMC_779, URMC_786, URMC_792, URMC_795	360107.CHAB381_1517	S		-	-
SC5	URMC_776, URMC_779, URMC_795	360107.CHAB381_1525	S		by glimmer	-
SC5	URMC_779, URMC_786	360107.CHAB381_1735	S		Protein of unknown function (DUF3137)	-
SC5	URMC_776, URMC_779, URMC_782, URMC_784, URMC_786, URMC_787, URMC_792, URMC_795	367737.Abu_0940	U		domain protein	-
SC5	URMC_777	3702.AT1G73570.1	M,O,T		Protein sel-1 homolog 2-like	-
SC5	URMC_779, URMC_786	421052.F945_01971	S		-	-
SC5	URMC_776, URMC_777	493475.GARC_3346	S		Protein conserved in bacteria	-
SC5	URMC_783, URMC_784, URMC_787	50960.LS81_11125	S		-	-
SC5	URMC_786	525903.Taci_1544	L		PFAM Type I restriction modification DNA specificity domain	-
SC5	URMC_779, URMC_782, URMC_783, URMC_784, URMC_786, URMC_787, URMC_792, URMC_795	537970.HCAN_0425	M		Belongs to the ompA family	cadF
SC5	URMC_783, URMC_784, URMC_787	546275.FUSPEROL_02061	S	2 (URMC_787)	-	-
SC5	URMC_779, URMC_786, URMC_792, URMC_795	552396.HMPREF0863_02848	S		STAS-like domain of unknown function (DUF4325)	-
SC5	URMC_776	553218.CAMRE0001_0371	S		-	-
SC5	URMC_782	553218.CAMRE0001_0709	E		haloacid dehalogenase-like hydrolase	-
SC5	URMC_777	553218.CAMRE0001_1082	S		by glimmer	-
SC5	URMC_779, URMC_786, URMC_792, URMC_795	553218.CAMRE0001_1526	L		RAMP superfamily	-
SC5	URMC_777	553218.CAMRE0001_1724	S		Sel1-like repeats.	-
SC5	URMC_779, URMC_786	553218.CAMRE0001_2396	L	2 (URMC_786)	Belongs to the 'phage' integrase family	-
SC5	URMC_779, URMC_786, URMC_792, URMC_795	553218.CAMRE0001_2441	S		Phage tail-collar fibre protein	-
SC5	URMC_779, URMC_786, URMC_792, URMC_795	553218.CAMRE0001_2442	S		Phage tail protein (Tail_P2_I)	-
SC5	URMC_786	553219.CAMSH0001_0730	S		pathway, signal	-
SC5	URMC_776, URMC_779, URMC_782, URMC_783, URMC_784, URMC_786, URMC_787, URMC_792, URMC_795	553220.CAMGR0001_0161	S		Immunity protein 40	-
SC5	URMC_786	553220.CAMGR0001_0362	U		Haemagluttinin repeat	-
SC5	URMC_782, URMC_787	553220.CAMGR0001_1775	S		AAA ATPase domain	-
SC5	URMC_783, URMC_784, URMC_787, URMC_792	553220.CAMGR0001_2120	S	2 (URMC_787)	-	-
SC5	URMC_795	553220.CAMGR0001_2706	S		-	-
SC5	URMC_779, URMC_786, URMC_792, URMC_795	556267.HWAG_01375	K		TRANSCRIPTIONal	-
SC5	URMC_776, URMC_777	561177.ANHYDRO_01036	K		Cro/C1-type HTH DNA-binding domain	-
SC5	URMC_776, URMC_777, URMC_782, URMC_783, URMC_784, URMC_787	565034.BHWA1_00405	L		Type I restriction enzyme R protein N terminus (HSDR_N)	-
SC5	URMC_776, URMC_777, URMC_782, URMC_783, URMC_784, URMC_787	565034.BHWA1_00406	V		type I restriction modification DNA specificity domain	-
SC5	URMC_779, URMC_782, URMC_783, URMC_784, URMC_786, URMC_787, URMC_792, URMC_795	572479.Hprae_0336	S		-	-
SC5	URMC_779, URMC_786, URMC_792, URMC_795	572480.Arnit_2860	I		Component of the acetyl coenzyme A carboxylase (ACC) complex. Biotin carboxylase (BC) catalyzes the carboxylation of biotin on its carrier protein (BCCP) and then the CO(2) group is transferred by the transcarboxylase to acetyl-CoA to form malonyl- CoA	-
SC5	URMC_792	573061.Clocel_2849	Q		calcium- and calmodulin-responsive adenylate cyclase activity	-
SC5	URMC_776	585501.HMPREF6123_1528	L		Type III restriction enzyme res subunit	-
SC5	URMC_776, URMC_777	596315.HMPREF0634_0684	S		-	-
SC5	URMC_795	596323.HMPREF0554_0065	V		Type I restriction modification DNA specificity domain	-
SC5	URMC_776, URMC_777	679200.HMPREF9333_02036	V	2 (URMC_776)	N-6 DNA Methylase	-
SC5	URMC_787, URMC_792	683083.C414_000070003	E		Pfam:DUF955	-
SC5	URMC_779, URMC_786, URMC_792, URMC_795	683083.C414_000080011	S		Phage tail protein (Tail_P2_I)	-
SC5	URMC_779, URMC_786, URMC_792, URMC_795	683083.C414_000080205	K		Transcriptional regulator	-
SC5	URMC_779, URMC_786	683083.C414_000260121	S		-	-
SC5	URMC_776	697281.Mahau_0295	F		PFAM Uncharacterised BCR, COG1649	-
SC5	URMC_783, URMC_784, URMC_787	749222.Nitsa_1175	S		-	-
SC5	URMC_783, URMC_784, URMC_787	749222.Nitsa_1177	L		A helicase nuclease that prepares dsDNA breaks (DSB) for recombinational DNA repair. Binds to DSBs and unwinds DNA via a highly rapid and processive ATP-dependent bidirectional helicase activity. Unwinds dsDNA until it encounters a Chi (crossover hotspot instigator) sequence from the 3' direction. Cuts ssDNA a few nucleotides 3' to the Chi site. The properties and activities of the enzyme are cha…	-
SC5	URMC_787	749222.Nitsa_1195	T		Core component of the KaiABC clock protein complex, which constitutes the main circadian regulator in cyanobacteria. Binds to DNA. The KaiABC complex may act as a promoter-nonspecific transcription regulator that represses transcription, possibly by acting on the state of chromosome compaction	-
SC5	URMC_795	760192.Halhy_1576	S		-	-
SC5	URMC_783, URMC_784, URMC_787	760568.Desku_0904	S		-	-
SC5	URMC_776	862517.HMPREF9225_1319	S		Protein of unknown function (DUF3847)	-
SC5	URMC_779, URMC_786	862971.SANR_1133	S		Protein of unknown function (DUF3644)	-
SC5	URMC_792	864565.HMPREF0379_0366	E		gamma-glutamyltransferase	ggt
SC5	URMC_786	864570.HMPREF9189_1410	M		Glycosyltransferase like family 2	-
SC5	URMC_795	879308.HMPREF9130_0925	S		Predicted permease	-
SC5	URMC_776, URMC_777	887929.HMP0721_0080	V		lipoprotein transporter activity	lolD
SC5	URMC_792	944480.ATUV01000001_gene736	V		McrBC 5-methylcytosine restriction system component	-
SC5	URMC_777, URMC_779, URMC_786, URMC_792, URMC_795	944481.JAFP01000001_gene1095	S		50S ribosome-binding GTPase	-
SC5	URMC_776, URMC_777	999415.HMPREF9943_00652	H		C-5 cytosine-specific DNA methylase	-
SC6	827_18, URMC_785	1005704.HMPREF9968_0101	S		Excisionase from transposon Tn916	xis
SC6	827_18, URMC_785	1005704.HMPREF9968_0102	K		Sigma-70, region 4	-
SC6	URMC_785	1005704.HMPREF9968_0179	K		Helix-turn-helix domain	-
SC6	URMC_785	1005704.HMPREF9968_0186	S		AAA-like domain	-
SC6	URMC_785	1005704.HMPREF9968_0187	S		TcpE family	-
SC6	URMC_785	1005704.HMPREF9968_0189	S		Psort location CytoplasmicMembrane, score	-
SC6	URMC_785	1005704.HMPREF9968_0190	K		Replication initiation factor	-
SC6	827_18	1005704.HMPREF9968_0192	S		Bacterial protein of unknown function (DUF961)	-
SC6	827_18	1005704.HMPREF9968_0193	S		Bacterial protein of unknown function (DUF961)	-
SC6	827_18	1005705.HMPREF9967_1375	L		DNA binding domain of tn916 integrase	-
SC6	URMC_785	1005705.HMPREF9967_1375	L		DNA binding domain of tn916 integrase	-
SC6	827_18	1033737.CAEV01000105_gene1231	P		Sulfate permease	sulP
SC6	827_18, URMC_785	1033744.CAEL01000008_gene973	S		Helix-turn-helix domain	-
SC6	URMC_785	1033744.CAEL01000008_gene978	M		NlpC p60 family protein	-
SC6	URMC_785	1034347.CAHJ01000051_gene28	L		Virulence-associated protein E	-
SC6	URMC_791	1035839.AFNK01000078_gene198	S		Protein involved in phosphatase activity	-
SC6	827_18	1051985.l11_09080	S		Predicted membrane protein (DUF2254)	-
SC6	URMC_785	1054460.SPPN_01455	S		the current gene model (or a revised gene model) may contain a frame shift	-
SC6	URMC_785	1111134.HMPREF1253_0688	S		Bacterial mobilisation protein (MobC)	-
SC6	URMC_785	1121267.JHZL01000010_gene375	L		Putative transposase DNA-binding domain	-
SC6	URMC_785	1121289.JHVL01000006_gene2888	S		-	-
SC6	827_18	1122143.AUEG01000003_gene1003	M		Glycosyltransferase sugar-binding region containing DXD motif	-
SC6	URMC_785	1122173.AXVL01000004_gene812	S		helicase activity	-
SC6	URMC_785	1122173.AXVL01000004_gene814	S		Dynamin family	-
SC6	URMC_785	1158610.UC3_00412	K		helix_turn_helix multiple antibiotic resistance protein	-
SC6	URMC_791	1172190.M947_10845	T		response regulator	-
SC6	URMC_785	1211819.CALK01000018_gene653	S		Antirestriction protein (ArdA)	-
SC6	URMC_785	1211819.CALK01000018_gene655	D		Ftsk spoiiie family protein	-
SC6	URMC_785	1211819.CALK01000018_gene657	S		Bacterial protein of unknown function (DUF961)	-
SC6	827_18	1214065.BAGV01000077_gene1352	S		-	-
SC6	URMC_785	1232446.BAIE02000065_gene3714	S		-	-
SC6	URMC_785	1234679.BN424_1079	L		L COG3328 Transposase and inactivated derivatives	-
SC6	827_18	1242969.ATCC51562_1636	S		-	-
SC6	URMC_791	1244531.CIG1485E_0711	S		-	-
SC6	URMC_785	1280.SAXN108_2178	K		FR47-like protein	-
SC6	827_18	1319815.HMPREF0202_00501	V		Penicillin binding protein transpeptidase domain	-
SC6	827_18	1319815.HMPREF0202_01352	D		Plasmid recombination enzyme	-
SC6	URMC_785	1338011.BD94_2321	L		Psort location Cytoplasmic, score 8.96	-
SC6	URMC_791	1345592.CBOM010000047_gene1507	S		-	mob
SC6	827_18	1347392.CCEZ01000064_gene1674	L		Replication protein	-
SC6	827_18	1355368.JART01000019_gene994	S		-	-
SC6	URMC_791	1357399.HMPREF2087_00674	P		Responsible for the transport of C4-dicarboxylates from the periplasm across the inner membrane	dcuB
SC6	URMC_785	1392540.P256_00231	S		Arc-like DNA binding domain	-
SC6	827_18	1403948.Q618_VCMC00003G0110	S		CopG domain protein DNA-binding domain protein	-
SC6	URMC_785	1442598.JABW01000012_gene368	D,J		nuclease activity	-
SC6	URMC_785	1448857.JFAP01000003_gene1640	S		-	-
SC6	URMC_785, URMC_791	1448857.JFAP01000004_gene776	S		-	-
SC6	URMC_785, URMC_791	1448857.JFAP01000004_gene858	P		major outer membrane protein	cmp1
SC6	URMC_785	1448857.JFAP01000011_gene1701	S		Type IV secretory system Conjugative DNA transfer	-
SC6	URMC_785	1500894.JQNN01000001_gene1129	O		Cleaves peptides in various proteins in a process that requires ATP hydrolysis. Has a chymotrypsin-like activity. Plays a major role in the degradation of misfolded proteins	clpP
SC6	URMC_791	155515.JP36_09775	V		type I restriction modification DNA specificity domain	-
SC6	URMC_791	155515.JP36_09780	V		site-specific DNA-methyltransferase (adenine-specific) activity	-
SC6	URMC_785	1565314.OA34_06845	U		Responsible for the transport of C4-dicarboxylates from the periplasm across the inner membrane	dcuA
SC6	URMC_785	176279.SERP1585	F		Involved in resistance to gentamicin, tobramycin, and kanamycin. Tobramycin and kanamycin resistance is due to the ACC activity, specified by N-terminal region. The C-terminal region is a kinase that phosphorylates several 4,6-disubstituted aminoglycosides	-
SC6	URMC_785	192222.Cj0151c	S		-	-
SC6	URMC_785	202955.BBND01000020_gene2514	V		AAA domain (dynein-related subfamily)	-
SC6	URMC_785	272563.CD630_04970	S		Bacterial protein of unknown function (DUF961)	-
SC6	827_18	32024.JMTI01000003_gene1589	S		Glycosyltransferase like family 2	-
SC6	URMC_785	32024.JMTI01000010_gene1288	L		Resolvase, N terminal domain	-
SC6	URMC_785	32024.JMTI01000010_gene1289	L		Putative transposase DNA-binding domain	-
SC6	URMC_785	32024.JMTI01000038_gene958	L	2	ABC transporter	-
SC6	URMC_785	32024.JMTI01000051_gene140	S		-	-
SC6	URMC_791	334413.FMG_0316	S		Predicted membrane protein (DUF2254)	-
SC6	827_18	360104.CCC13826_0231	M		hmm pf05935	astA1
SC6	URMC_791	360104.CCC13826_0954	S		-	-
SC6	URMC_791	360104.CCC13826_2030	S		-	-
SC6	URMC_785	360107.CHAB381_0167	S		-	-
SC6	URMC_785	360107.CHAB381_0178	U		TrbL/VirB6 plasmid conjugal transfer protein	-
SC6	827_18	360107.CHAB381_0703	H		Type III restriction/modification enzyme methylation subunit	-
SC6	URMC_785	360107.CHAB381_1126	S		-	-
SC6	URMC_785	398512.JQKC01000012_gene232	S		-	-
SC6	827_18, URMC_785	40215.BBOS01000013_gene3032	K		Transcriptional regulator	-
SC6	URMC_785	411470.RUMGNA_02418	S		-	-
SC6	827_18, URMC_785	449673.BACSTE_01161	S		EpsG family	-
SC6	827_18	457405.FSDG_00181	S		-	-
SC6	URMC_791	457412.RSAG_01326	T		low molecular weight	arsC
SC6	URMC_785	457424.BFAG_02124	L		Psort location Cytoplasmic, score 8.96	-
SC6	827_18	457425.XNR_2043	S		-	-
SC6	URMC_785	469595.CSAG_04352	S		-	-
SC6	URMC_791	50960.LS81_02215	L		R.Pab1 restriction endonuclease	-
SC6	827_18	518637.EUBIFOR_02266	S		Psort location Cytoplasmic, score 8.87	-
SC6	827_18	523794.Lebu_1304	S		-	-
SC6	827_18, URMC_791	537971.HCCG_00588	L		Type III restriction/modification enzyme methylation subunit	-
SC6	URMC_785	553218.CAMRE0001_2451	N		HicA toxin of bacterial toxin-antitoxin,	-
SC6	URMC_785	553218.CAMRE0001_3124	S		-	-
SC6	URMC_791	553219.CAMSH0001_0021	S	2	by glimmer	-
SC6	URMC_791	553219.CAMSH0001_0930	T		ATPase. Has a role at an early stage in the morphogenesis of the spore coat	-
SC6	URMC_791	553219.CAMSH0001_0931	S		-	-
SC6	URMC_791	553219.CAMSH0001_0932	S		AAA-like domain	-
SC6	URMC_785	553219.CAMSH0001_2078	S		Ankyrin repeat	-
SC6	URMC_791	553220.CAMGR0001_2388	K		Sigma factors are initiation factors that promote the attachment of RNA polymerase to specific initiation sites and are then released. This sigma factor is the primary sigma factor during exponential growth	rpoD
SC6	URMC_785	556261.HMPREF0240_01837	E		Arginase family	-
SC6	827_18	59374.Fisuc_0969	H		ADP-L-glycero-beta-D-manno-heptose biosynthetic process	tagD
SC6	827_18, URMC_785	596329.HMPREF0631_0098	J		Elongation Factor G, domain II	tetP
SC6	URMC_785	696748.ASU2_10580	M		Protein involved in biosynthetic process	-
SC6	URMC_785	701347.Entcl_3843	S		-	-
SC6	827_18, URMC_791	717231.Flexsi_1783	S		Type III restriction enzyme, res subunit	res
SC6	827_18	742722.HMPREF9463_02007	D	2	addiction module toxin, RelE StbE family	-
SC6	URMC_785	85962.C694_02220	L		COG1943 Transposase and inactivated derivatives	-
SC6	URMC_785	859653.HIMB5_00003120	H		thiamine diphosphate biosynthetic process	thiS
SC6	URMC_785	862517.HMPREF9225_0440	S		Psort location Cytoplasmic, score	-
SC6	URMC_785	862517.HMPREF9225_1532	S		COG NOG08579 non supervised orthologous group	-
SC6	URMC_785	866775.HMPREF9243_0177	U		the current gene model (or a revised gene model) may contain a frame shift	-
SC6	URMC_791	869209.Tresu_0549	H		ADP-L-glycero-beta-D-manno-heptose biosynthetic process	tagD
SC6	827_18, URMC_791	877418.ATWV01000003_gene525	M		Glycosyl glycerophosphate transferases involved in teichoic acid biosynthesis TagF TagB EpsJ RodC	-
SC6	URMC_785	879305.HMPREF9290_0275	S		-	-
SC6	827_18	888048.HMPREF8577_2057	L		Initiator Replication protein	-
SC6	URMC_785	888743.HMPREF9141_2855	S		Psort location Cytoplasmic, score 8.96	-
SC6	URMC_791	888808.HMPREF9380_1662	V		type I restriction modification DNA specificity domain	bcgIB
SC6	URMC_791	91604.ID47_02895	S		Helix-turn-helix domain	-
SC6	827_18	929506.CbC4_0658	S		small GTP-binding protein	hydF
SC6	URMC_785	944546.ABED_1542	L		P-loop containing region of AAA domain	-
SC6	URMC_785	944546.ABED_1543	L		Calcineurin-like phosphoesterase superfamily domain	-
SC6	URMC_785	97139.C824_01574	S		SMI1-KNR4 cell-wall	-
SC6	URMC_785	97139.C824_01575	U		domain, Protein	-
SC6	URMC_785, URMC_791	983328.AFGH01000026_gene528	L		AAA domain	-
SC7	827_104, URMC_781, URMC_788	1000569.HMPREF1040_0927	K		DNA-binding helix-turn-helix protein	-
SC7	827_104, URMC_781, URMC_788	1000569.HMPREF1040_0928	S		-	-
SC7	827_104, URMC_781, URMC_788	1000569.HMPREF1040_0929	L	2 (Each)	Belongs to the 'phage' integrase family	-
SC7	827_104, URMC_781, URMC_788	1000569.HMPREF1040_0931	L		Phage plasmid primase, P4 family domain protein	-
SC7	827_104, URMC_781, URMC_788	1000569.HMPREF1040_0933	S		-	-
SC7	827_104, URMC_781, URMC_788	1095750.HMPREF9970_1148	U		An automated process has identified a potential problem with this gene model	-
SC7	827_104, URMC_781, URMC_788	1111134.HMPREF1253_1401	U		Relaxase/Mobilisation nuclease domain	-
SC7	URMC_781	1118055.CAGU01000036_gene1325	V	2	restriction endonuclease	-
SC7	URMC_781	1118055.CAGU01000036_gene1326	L		Type III restriction enzyme, res subunit	-
SC7	827_104, URMC_781, URMC_788	1121267.JHZL01000014_gene97	L		R.HinP1I restriction endonuclease	-
SC7	827_104	1121267.JHZL01000019_gene1269	Q		COG2931, RTX toxins and related Ca2 -binding proteins	-
SC7	URMC_781	1121929.KB898663_gene788	J		Belongs to the class I-like SAM-binding methyltransferase superfamily. rRNA adenine N(6)-methyltransferase family	ermA
SC7	URMC_781, URMC_788	1123326.JFBL01000020_gene2685	S		-	-
SC7	URMC_781	1132442.KB889752_gene1662	S		-	-
SC7	827_104, URMC_781, URMC_788	1150621.SMUL_0418	N		HicA toxin of bacterial toxin-antitoxin,	-
SC7	URMC_788	1150621.SMUL_1759	S		-	-
SC7	URMC_781	1158345.JNLL01000001_gene665	S		CRISPR-associated (Cas) DxTHG family	-
SC7	827_104	1177179.A11A3_07910	S		-	-
SC7	URMC_788	1217712.F971_03195	S		COG0790 FOG TPR repeat, SEL1 subfamily	-
SC7	URMC_781	1219626.HMPREF1639_03045	L		Type III restriction enzyme, res subunit	-
SC7	URMC_781, URMC_788	1244083.CSUNSWCD_28	P		TonB dependent receptor	-
SC7	827_104	1244083.CSUNSWCD_692	S		-	-
SC7	URMC_781, URMC_788	1244531.CIG1485E_1409	M		O-Antigen ligase	-
SC7	URMC_781, URMC_788	1284708.HMPREF1634_05000	S		AIPR protein	-
SC7	827_104	1292035.H476_2158	S		-	-
SC7	827_104, URMC_781, URMC_788	1321814.HMPREF9089_00162	L		DNA primase activity	-
SC7	827_104, URMC_781, URMC_788	1321814.HMPREF9089_00163	T	2 (Each)	regulation of circadian rhythm	-
SC7	827_104	1355374.JARU01000012_gene2139	S		ParE toxin of type II toxin-antitoxin system, parDE	-
SC7	827_104	1410674.JNKU01000002_gene2315	T		Low molecular weight phosphotyrosine protein phosphatase	arsC
SC7	827_104	1448857.JFAP01000008_gene617	S		-	-
SC7	827_104, URMC_781, URMC_788	1565314.OA34_04260	K		Psort location Cytoplasmic, score	-
SC7	827_104, URMC_781, URMC_788	192222.Cj0033	S		PFAM Pentapeptide repeats (8 copies)	-
SC7	827_104, URMC_788	261292.Nit79A3_2900	S		-	-
SC7	827_104, URMC_788	306263.Cla_0860	S		-	-
SC7	827_104, URMC_781, URMC_788	306264.CUP1283	H		Cytosine-specific methyltransferase	-
SC7	827_104, URMC_781, URMC_788	32024.JMTI01000038_gene954	L		D12 class N6 adenine-specific DNA methyltransferase	-
SC7	827_104, URMC_781, URMC_788	32024.JMTI01000038_gene955	L		AlwI restriction endonuclease	-
SC7	827_104, URMC_781, URMC_788	354242.CJJ81176_0947	S		PFAM Uncharacterised protein family UPF0150	-
SC7	827_104	360107.CHAB381_0630	S		AAA domain, putative AbiEii toxin, Type IV TA system	-
SC7	827_104, URMC_781, URMC_788	360107.CHAB381_1228	L		Recognizes the double-stranded unmethylated sequence GATC and cleaves before G-1	-
SC7	827_104, URMC_781, URMC_788	360107.CHAB381_1229	L		Belongs to the N(4) N(6)-methyltransferase family	-
SC7	827_104	360107.CHAB381_1401	U,W		Coiled stalk of trimeric autotransporter adhesin	-
SC7	827_104, URMC_781, URMC_788	360107.CHAB381_1693	S		Sel1-like repeats.	-
SC7	827_104, URMC_788	388467.A19Y_3159	Q		RTX toxins and related Ca2 binding proteins	-
SC7	827_104, URMC_781, URMC_788	411465.PEPMIC_01406	S		-	-
SC7	827_104, URMC_781, URMC_788	411465.PEPMIC_01412	K		Cro/C1-type HTH DNA-binding domain	-
SC7	827_104, URMC_781, URMC_788	411465.PEPMIC_01413	L		C-5 cytosine-specific DNA methylase	haeIIIM
SC7	827_104, URMC_781, URMC_788	411465.PEPMIC_01414	L		HaeIII restriction endonuclease	-
SC7	URMC_788	543728.Vapar_2479	S		TIGRFAM phage protein, HK97 gp10 family	-
SC7	827_104	553218.CAMRE0001_2253	S		-	-
SC7	827_104, URMC_781, URMC_788	553218.CAMRE0001_3179	S		-	-
SC7	827_104	553220.CAMGR0001_1674	S		-	-
SC7	URMC_781	556267.HWAG_00888	P		periplasmic binding protein	-
SC7	URMC_781	556267.HWAG_01220	L,U		DNA recombination-mediator protein A	-
SC7	827_104, URMC_781, URMC_788	565664.EFXG_02137	M		group 2 family protein	-
SC7	827_104, URMC_781, URMC_788	596330.HMPREF0628_0166	L		AlwI restriction endonuclease	-
SC7	827_104, URMC_781, URMC_788	639282.DEFDS_P066	L		Phage integrase family	-
SC7	827_104	879308.HMPREF9130_0926	C,O		Thioredoxin domain	-
SC7	827_104, URMC_781, URMC_788	883114.HMPREF9709_01602	L		AlwI restriction endonuclease	-
SC7	827_104, URMC_781, URMC_788	936574.HMPREF1508_1285	O		unfolded protein binding	-
SC7	827_104, URMC_781, URMC_788	936574.HMPREF1508_1286	L		DNA methylase	-
SC7	827_104, URMC_781, URMC_788	983328.AFGH01000043_gene1779	S		-	-
SC7	827_104, URMC_781, URMC_788	983328.AFGH01000044_gene1766	D		VirC1 protein	-
SC8	URMC_789	1121939.L861_08945	M		tail collar domain protein	H
SC8	URMC_789	1242969.ATCC51562_1084	S		Phage tail-collar fibre protein	-
SC8	URMC_789	1448857.JFAP01000001_gene961	C		Nitroreductase	frxA
SC8	URMC_789	1504823.CCMM01000012_gene1961	S		Bacterial mobilisation protein (MobC)	-
SC8	URMC_789	1508644.SFBmNL_01559	L		Belongs to the 'phage' integrase family	-
SC8	URMC_789	1562701.BBOF01000014_gene624	S		Protein of unknown function (DUF3277)	-
SC8	URMC_789	313606.M23134_06399	S		-	-
SC8	URMC_789	32024.JMTI01000003_gene1724	S		Phage terminase large subunit (GpA)	-
SC8	URMC_789	32024.JMTI01000003_gene1739	S		Phage tail protein (Tail_P2_I)	-
SC8	URMC_789	360104.CCC13826_0949	U		protein secretion by the type IV secretion system	-
SC8	URMC_789	360107.CHAB381_0138	S		-	-
SC8	URMC_789	360107.CHAB381_0593	S		by glimmer	-
SC8	URMC_789	360107.CHAB381_1410	F		Excalibur calcium-binding domain	-
SC8	URMC_789	425400.LS65_00755	S		-	-
SC8	URMC_789	466038.KI421440_gene337	H		ThiS family	-
SC8	URMC_789	553218.CAMRE0001_2453	L		transposase activity	-
SC8	URMC_789	553219.CAMSH0001_0951	L		AAA domain	-
SC8	URMC_789	553220.CAMGR0001_2390	S		AAA domain, putative AbiEii toxin, Type IV TA system	-
SC8	URMC_789	754027.HMPREF9554_00274	L		Type II restriction endonuclease, EcoRI family protein	ecoRIR
SC8	URMC_789	827.JFJK01000017_gene21	S		AAA domain	-
SC8	URMC_789	926556.Echvi_4152	K		Putative ATP-dependent DNA helicase recG C-terminal	-
SC9	URMC_790	1035189.HMPREF9954_1423	J		the current gene model (or a revised gene model) may contain a frame shift	rsmC
SC9	URMC_790	1111135.HMPREF1248_1287	J		Belongs to the class I-like SAM-binding methyltransferase superfamily. RNA M5U methyltransferase family	-
SC9	URMC_790	1118055.CAGU01000032_gene186	S		Virulence-associated protein E	-
SC9	URMC_790	1118055.CAGU01000032_gene188	L		Belongs to the 'phage' integrase family	-
SC9	URMC_790	1244083.CSUNSWCD_1494	S		-	-
SC9	URMC_790	1244531.CIG1485E_1429	S		Belongs to the UPF0324 family	-
SC9	URMC_790	1347392.CCEZ01000049_gene1429	C		Radical SAM domain protein	-
SC9	URMC_790	1355368.JART01000008_gene1730	S		Virulence protein RhuM family	-
SC9	URMC_790	34740.HMEL002887-PA	O		Sel1 repeat	COA7
SC9	URMC_790	411460.RUMTOR_00435	S		-	-
SC9	URMC_790	443152.MDG893_05104	S		-	-
SC9	URMC_790	525255.HMPREF0077_1402	K		Helix-turn-helix XRE-family like proteins	-
SC9	URMC_790	525255.HMPREF0077_1406	S		Virulence-associated protein E	-
SC9	URMC_790	582515.KR51_00000820	S		Protein of unknown function (DUF805)	-
SC9	URMC_790	5833.PFD0692c	S		-	-
SC9	URMC_790	655811.HMPREF0078_1214	K		Cro/C1-type HTH DNA-binding domain	-
SC9	URMC_790	699218.HMPREF0889_1600	H	2	Adenine-specific methyltransferase EcoRI	dcm
SC9	URMC_790	699218.HMPREF0889_1601	S		-	-
SC9	URMC_790	699218.HMPREF0889_1603	D		nuclear chromosome segregation	-
SC9	URMC_790	715226.ABI_15240	K		sequence-specific DNA binding	-
SC9	URMC_790	862965.PARA_02790	S		EpsG family	wzy
SC9	URMC_790	867902.Ornrh_0287	C		Anaerobic sulfatase maturase	atsB
SC9	URMC_790	879305.HMPREF9290_0511	S		Bacterial mobilisation protein (MobC)	-
SC9	URMC_790	879305.HMPREF9290_0513	S		-	-
SC9	URMC_790	879305.HMPREF9290_0515	S		-	-
SC10	URMC_793	1150621.SMUL_1785	L		Transposase zinc-ribbon domain	-
SC10	URMC_793	1235788.C802_01807	M		Glycosyltransferase like family 2	-
SC10	URMC_793	1242969.ATCC51562_193	O		Outer membrane autotransporter barrel domain protein	-
SC10	URMC_793	1244083.CSUNSWCD_329	M		hmm pf00535	pglI
SC10	URMC_793	1244528.CFT03427_1349	M		General glycosylation pathway protein	pglH
SC10	URMC_793	1355368.JART01000018_gene1432	L		Transposase zinc-ribbon domain	-
SC10	URMC_793	1392498.JQLH01000001_gene208	M		Glycosyl transferases group 1	-
SC10	URMC_793	1403313.AXBR01000003_gene3988	S		-	-
SC10	URMC_793	1433126.BN938_2727	S		EpsG family	-
SC10	URMC_793	182217.HCW_06445	V		N-6 DNA Methylase	-
SC10	URMC_793	182217.HCW_06450	V		type I restriction modification DNA specificity domain	-
SC10	URMC_793	367737.Abu_1709	S		-	-
SC10	URMC_793	497321.C664_10592	S		-	-
SC10	URMC_793	500633.CLOHIR_00061	S		AAA domain	-
SC10	URMC_793	553218.CAMRE0001_2410	S		-	-
SC10	URMC_793	553220.CAMGR0001_2054	E,T		Bacterial periplasmic substrate-binding proteins	-
SC10	URMC_793	643867.Ftrac_3222	S		CHAT domain	-
SC10	URMC_793	926551.KB900723_gene1150	S		Psort location Cytoplasmic, score 8.96	-
SC10	URMC_793	990073.ATHU01000001_gene1743	L		Transposase, Mutator family	-
SC10	URMC_793	990073.ATHU01000001_gene849	L		Transposase, Mutator family	-

## Sheet: Table S7
Specimen type	Isolates	seed_ortholog	COGs	# of Copies (genomes w/mult. copies)	Description	Preferred name
Abscess	URMC_785	1005704.HMPREF9968_0179	K		Helix-turn-helix domain	-
Abscess	URMC_785	1005704.HMPREF9968_0186	S		AAA-like domain	-
Abscess	URMC_785	1005704.HMPREF9968_0187	S		TcpE family	-
Abscess	URMC_785	1005704.HMPREF9968_0189	S		Psort location CytoplasmicMembrane, score	-
Abscess	URMC_785	1005704.HMPREF9968_0190	K		Replication initiation factor	-
Abscess	URMC_785	1033744.CAEL01000008_gene978	M		NlpC p60 family protein	-
Abscess	URMC_785	1034347.CAHJ01000051_gene28	L		Virulence-associated protein E	-
Abscess	URMC_785	1054460.SPPN_01455	S		the current gene model (or a revised gene model) may contain a frame shift	-
Abscess	URMC_785	1111134.HMPREF1253_0688	S		Bacterial mobilisation protein (MobC)	-
Abscess	URMC_795	1118057.CAGX01000016_gene1783	C,O		redox-active disulfide protein 2	-
Abscess	URMC_785	1121267.JHZL01000010_gene375	L		Putative transposase DNA-binding domain	-
Abscess	URMC_785	1121289.JHVL01000006_gene2888	S		-	-
Abscess	URMC_795	1121871.AUAT01000006_gene1531	K		Helix-turn-helix XRE-family like proteins	-
Abscess	URMC_785	1122173.AXVL01000004_gene812	S		helicase activity	-
Abscess	URMC_785	1122173.AXVL01000004_gene814	S		Dynamin family	-
Abscess	URMC_795	1132836.RCCGE510_12371	Q		Haemolysin-type calcium-binding repeat (2 copies)	wgeA
Abscess	URMC_793	1150621.SMUL_1785	L		Transposase zinc-ribbon domain	-
Abscess	URMC_785	1158610.UC3_00412	K		helix_turn_helix multiple antibiotic resistance protein	-
Abscess	URMC_785	1211819.CALK01000018_gene653	S		Antirestriction protein (ArdA)	-
Abscess	URMC_785	1211819.CALK01000018_gene655	D		Ftsk spoiiie family protein	-
Abscess	URMC_785	1211819.CALK01000018_gene657	S		Bacterial protein of unknown function (DUF961)	-
Abscess	URMC_785	1232446.BAIE02000065_gene3714	S		-	-
Abscess	URMC_785	1234679.BN424_1079	L		L COG3328 Transposase and inactivated derivatives	-
Abscess	URMC_793	1235788.C802_01807	M		Glycosyltransferase like family 2	-
Abscess	URMC_793	1242969.ATCC51562_193	O		Outer membrane autotransporter barrel domain protein	-
Abscess	URMC_793, URMC_785	1244083.CSUNSWCD_1219	L	2 (URMC_785)	viral genome integration into host DNA	-
Abscess	URMC_793, URMC_795	1244083.CSUNSWCD_177	L		Belongs to the 'phage' integrase family	-
Abscess	URMC_793	1244083.CSUNSWCD_329	M		hmm pf00535	pglI
Abscess	URMC_793	1244528.CFT03427_1349	M		General glycosylation pathway protein	pglH
Abscess	URMC_785	1280.SAXN108_2178	K		FR47-like protein	-
Abscess	URMC_785	1338011.BD94_2321	L		Psort location Cytoplasmic, score 8.96	-
Abscess	URMC_793	1355368.JART01000018_gene1432	L		Transposase zinc-ribbon domain	-
Abscess	URMC_793	1392498.JQLH01000001_gene208	M		Glycosyl transferases group 1	-
Abscess	URMC_785	1392540.P256_00231	S		Arc-like DNA binding domain	-
Abscess	URMC_793	1403313.AXBR01000003_gene3988	S		-	-
Abscess	URMC_793	1433126.BN938_2727	S		EpsG family	-
Abscess	URMC_785	1442598.JABW01000012_gene368	D		nuclease activity	-
Abscess	URMC_785	1442598.JABW01000012_gene368	J		nuclease activity	-
Abscess	URMC_785	1448857.JFAP01000002_gene1362	S		PIN domain	-
Abscess	URMC_785	1448857.JFAP01000003_gene1640	S		-	-
Abscess	URMC_795	1448857.JFAP01000007_gene387	C		Belongs to the prokaryotic molybdopterin-containing oxidoreductase family	-
Abscess	URMC_785	1448857.JFAP01000011_gene1701	S		Type IV secretory system Conjugative DNA transfer	-
Abscess	URMC_785	1500894.JQNN01000001_gene1129	O		Cleaves peptides in various proteins in a process that requires ATP hydrolysis. Has a chymotrypsin-like activity. Plays a major role in the degradation of misfolded proteins	clpP
Abscess	URMC_785	1565314.OA34_06845	U		Responsible for the transport of C4-dicarboxylates from the periplasm across the inner membrane	dcuA
Abscess	URMC_785	176279.SERP1585	F		Involved in resistance to gentamicin, tobramycin, and kanamycin. Tobramycin and kanamycin resistance is due to the ACC activity, specified by N-terminal region. The C-terminal region is a kinase that phosphorylates several 4,6-disubstituted aminoglycosides	-
Abscess	URMC_793	182217.HCW_06445	V		N-6 DNA Methylase	-
Abscess	URMC_793	182217.HCW_06450	V		type I restriction modification DNA specificity domain	-
Abscess	URMC_785	192222.Cj0151c	S		-	-
Abscess	URMC_785	202955.BBND01000020_gene2514	V		AAA domain (dynein-related subfamily)	-
Abscess	URMC_795	211586.SO_3389	T		SMART PAS domain containing protein	-
Abscess	URMC_785	272563.CD630_04970	S		Bacterial protein of unknown function (DUF961)	-
Abscess	URMC_785	32024.JMTI01000010_gene1288	L		Resolvase, N terminal domain	-
Abscess	URMC_785	32024.JMTI01000010_gene1289	L		Putative transposase DNA-binding domain	-
Abscess	URMC_785	32024.JMTI01000038_gene958	L	2	ABC transporter	-
Abscess	URMC_785	32024.JMTI01000051_gene140	S		-	-
Abscess	URMC_795	342949.PNA2_1027	K		Transcriptional regulator	-
Abscess	URMC_785	360107.CHAB381_0152	S		-	-
Abscess	URMC_785	360107.CHAB381_0162	S		-	-
Abscess	URMC_785	360107.CHAB381_0167	S		-	-
Abscess	URMC_785	360107.CHAB381_0178	U		TrbL/VirB6 plasmid conjugal transfer protein	-
Abscess	URMC_785	360107.CHAB381_0311	U		Autotransporter beta-domain	-
Abscess	URMC_795	360107.CHAB381_1041	S		-	-
Abscess	URMC_785	360107.CHAB381_1126	S		-	-
Abscess	URMC_793	367737.Abu_1709	S		-	-
Abscess	URMC_785	398512.JQKC01000012_gene232	S		-	-
Abscess	URMC_785	411470.RUMGNA_02418	S		-	-
Abscess	URMC_785	457424.BFAG_02124	L		Psort location Cytoplasmic, score 8.96	-
Abscess	URMC_785	469595.CSAG_04352	S		-	-
Abscess	URMC_793	497321.C664_10592	S		-	-
Abscess	URMC_793	500633.CLOHIR_00061	S		AAA domain	-
Abscess	URMC_793	553218.CAMRE0001_2410	S		-	-
Abscess	URMC_785	553218.CAMRE0001_2451	N		HicA toxin of bacterial toxin-antitoxin,	-
Abscess	URMC_785	553218.CAMRE0001_3124	S		-	-
Abscess	URMC_785	553219.CAMSH0001_2078	S		Ankyrin repeat	-
Abscess	URMC_793	553220.CAMGR0001_2054	E,T		Bacterial periplasmic substrate-binding proteins	-
Abscess	URMC_795	553220.CAMGR0001_2706	S		-	-
Abscess	URMC_785	556261.HMPREF0240_01837	E		Arginase family	-
Abscess	URMC_795	596323.HMPREF0554_0065	V		Type I restriction modification DNA specificity domain	-
Abscess	URMC_793	643867.Ftrac_3222	S		CHAT domain	-
Abscess	URMC_785	696748.ASU2_10580	M		Protein involved in biosynthetic process	-
Abscess	URMC_785	701347.Entcl_3843	S		-	-
Abscess	URMC_795	760192.Halhy_1576	S		-	-
Abscess	URMC_785	85962.C694_02220	L		COG1943 Transposase and inactivated derivatives	-
Abscess	URMC_785	859653.HIMB5_00003120	H		thiamine diphosphate biosynthetic process	thiS
Abscess	URMC_785	862517.HMPREF9225_0440	S		Psort location Cytoplasmic, score	-
Abscess	URMC_785	862517.HMPREF9225_1532	S		COG NOG08579 non supervised orthologous group	-
Abscess	URMC_785	866775.HMPREF9243_0177	U		the current gene model (or a revised gene model) may contain a frame shift	-
Abscess	URMC_785	879305.HMPREF9290_0275	S		-	-
Abscess	URMC_795	879308.HMPREF9130_0925	S		Predicted permease	-
Abscess	URMC_785	888743.HMPREF9141_2855	S		Psort location Cytoplasmic, score 8.96	-
Abscess	URMC_793	926551.KB900723_gene1150	S		Psort location Cytoplasmic, score 8.96	-
Abscess	URMC_785	944546.ABED_1542	L		P-loop containing region of AAA domain	-
Abscess	URMC_785	944546.ABED_1543	L		Calcineurin-like phosphoesterase superfamily domain	-
Abscess	URMC_785	97139.C824_01574	S		SMI1-KNR4 cell-wall	-
Abscess	URMC_785	97139.C824_01575	U		domain, Protein	-
Abscess	URMC_793	990073.ATHU01000001_gene1743	L		Transposase, Mutator family	-
Abscess	URMC_793	990073.ATHU01000001_gene849	L		Transposase, Mutator family	-
Amniotic Fluid	1121102_3, 827_100, 827_97	1007105.PT7_P052	S		Bacteriophage HK97-gp10, putative tail-component	-
Amniotic Fluid	1121102_3, 827_100, 827_97	1117315.AHCA01000028_gene1371	M		transferase activity, transferring glycosyl groups	-
Amniotic Fluid	1121102_3, 827_100, 827_98	1120925.F941_00680	K		Psort location Cytoplasmic, score	-
Amniotic Fluid	1121102_3, 827_100, 827_99	1121947.AUHK01000023_gene503	K		domain protein	-
Amniotic Fluid	URMC_779	1122243.KB903770_gene650	U		Novel toxin 21	-
Amniotic Fluid	URMC_779	1140.Synpcc7942_0722	S		-	-
Amniotic Fluid	1121102_3, 827_100, 827_99	1158345.JNLL01000002_gene2180	L		Putative transposase DNA-binding domain	-
Amniotic Fluid	1121102_3, 827_100, 827_100	1160721.RBI_II00413	V		type I restriction modification DNA specificity domain	bcgIB
Amniotic Fluid	1121102_3, 827_100, 827_101	1163745.HCD_01905	L	5 (827_100, 827_97)	ISXO2-like transposase domain	-
Amniotic Fluid	827_100, 827_97	1172562.HCN_1752	L	5 (each)	DNA methylase	-
Amniotic Fluid	1121102_3, 827_100, 827_101	1172562.HCN_1753	S	5 (827_100, 827_97)	Tsp45I type II restriction enzyme	-
Amniotic Fluid	1121102_3, 827_100, 827_101	1218103.CIN01S_09_01880	S		EpsG family	-
Amniotic Fluid	1121102_3, 827_100, 827_101	1235800.C819_00203	M		Glycosyltransferase like family 2	-
Amniotic Fluid	1121102_3, 827_100, 827_101	1242969.ATCC51562_1204	M		hmm pf00534	-
Amniotic Fluid	URMC_779	1244083.CSUNSWCD_1448	S		-	-
Amniotic Fluid	URMC_779	1244083.CSUNSWCD_1459	S		-	-
Amniotic Fluid	1121102_3, 827_100, 827_101	1244083.CSUNSWCD_35	P		NnrS protein	-
Amniotic Fluid	1121102_3, 827_100, 827_101	1321774.HMPREF9108_00664	S		Psort location Cytoplasmic, score 8.96	-
Amniotic Fluid	1121102_3, 827_100, 827_101	1448857.JFAP01000001_gene1216	S		Pyridoxamine 5'-phosphate oxidase	-
Amniotic Fluid	1121102_3, 827_100, 827_102	1448857.JFAP01000007_gene365	Q		CoA-binding protein	-
Amniotic Fluid	1121102_3, 827_100, 827_102	1448857.JFAP01000007_gene481	N,U		by glimmer	-
Amniotic Fluid	1121102_3	215803.DB30_8640	M		NHL repeat	-
Amniotic Fluid	1121102_3, 827_100, 827_102	32024.JMTI01000002_gene642	S		Tail tape measure protein, TP901 family	-
Amniotic Fluid	1121102_3, 827_100, 827_102	32024.JMTI01000008_gene1177	L		Belongs to the 'phage' integrase family	-
Amniotic Fluid	1121102_3, 827_100, 827_103	32024.JMTI01000047_gene1496	Q		calcium- and calmodulin-responsive adenylate cyclase activity	cloSI
Amniotic Fluid	1121102_3, 827_100, 827_104	360104.CCC13826_0024	S		AAA domain, putative AbiEii toxin, Type IV TA system	-
Amniotic Fluid	1121102_3, 827_100, 827_105	360104.CCC13826_1186	S		A blastn search against coding sequences extracted from AL111168.1, CP000025.1, CP000538.1, CP000768.1, CP000814.1 failed to identify a	tssM
Amniotic Fluid	1121102_3, 827_100, 827_106	360104.CCC13826_1775	S	3 (Each)	AAA ATPase domain	-
Amniotic Fluid	1121102_3, 827_100, 827_107	360104.CCC13826_1776	S	2 (Each)	Domain of unknown function (DUF4276)	-
Amniotic Fluid	1121102_3, 827_100, 827_108	360104.CCC13826_2077	L		Belongs to the 'phage' integrase family	-
Amniotic Fluid	1121102_3, 827_100, 827_109	360107.CHAB381_0914	S		PD-(D/E)XK nuclease superfamily	-
Amniotic Fluid	1121102_3, 827_100, 827_110	360107.CHAB381_1003	S		dextransucrase activity	-
Amniotic Fluid	1121102_3, 827_100, 827_111	360107.CHAB381_1479	G		Belongs to the UDP-N-acetylglucosamine 2-epimerase family	-
Amniotic Fluid	1121102_3, 827_100, 827_112	360107.CHAB381_1556	U		Responsible for the transport of C4-dicarboxylates from the periplasm across the inner membrane	dcuA
Amniotic Fluid	1121102_3, 827_100, 827_113	360107.CHAB381_1702	S		-	-
Amniotic Fluid	URMC_779	360107.CHAB381_1735	S		Protein of unknown function (DUF3137)	-
Amniotic Fluid	1121102_3, 827_100, 827_113	382638.Hac_0572	S		AAA domain	-
Amniotic Fluid	1121102_3	402777.KB235903_gene929	S		Bacterial toxin 33	-
Amniotic Fluid	URMC_779	421052.F945_01971	S		-	-
Amniotic Fluid	1121102_3, 827_100, 827_113	445973.CLOBAR_00145	S		Aminoacyl-tRNA editing domain	-
Amniotic Fluid	1121102_3, 827_100, 827_113	546262.NEICINOT_04556	S		-	-
Amniotic Fluid	1121102_3, 827_100, 827_113	553218.CAMRE0001_0226	S		Pyridoxamine 5'-phosphate oxidase	-
Amniotic Fluid	1121102_3, 827_100, 827_114	553218.CAMRE0001_0313	L		AAA domain, putative AbiEii toxin, Type IV TA system	-
Amniotic Fluid	1121102_3, 827_100, 827_115	553218.CAMRE0001_0314	V		HNH nucleases	-
Amniotic Fluid	URMC_779	553218.CAMRE0001_2396	L		Belongs to the 'phage' integrase family	-
Amniotic Fluid	1121102_3, 827_100, 827_115	553219.CAMSH0001_1778	C		Belongs to the prokaryotic molybdopterin-containing oxidoreductase family	-
Amniotic Fluid	1121102_3, 827_100, 827_116	553220.CAMGR0001_0294	C		denitrification pathway	-
Amniotic Fluid	1121102_3, 827_100, 827_117	553220.CAMGR0001_2053	E,T		ABC transporter, substrate-binding protein, family 3	-
Amniotic Fluid	1121102_3, 827_100, 827_118	675815.VOA_001443	S		-	-
Amniotic Fluid	URMC_779	683083.C414_000260121	S		-	-
Amniotic Fluid	827_100	709032.Sulku_1206	Q		COG2931 RTX toxins and related Ca2 -binding	-
Amniotic Fluid	URMC_779	862971.SANR_1133	S		Protein of unknown function (DUF3644)	-
Amniotic Fluid	1121102_3, 827_100, 827_118	879308.HMPREF9130_0270	P	2 (Each)	Protein of unknown function (DUF4435)	-
Amniotic Fluid	1121102_3, 827_100, 827_119	929558.SMGD1_2820	S	3 (Each)	AAA domain	-
Amniotic Fluid	1121102_3, 827_100, 827_120	936596.HMPREF1495_2439	L		HpaII restriction endonuclease	-
Amniotic Fluid	1121102_3, 827_100, 827_120	938288.HG326228_gene126	K	2 (Each)	Psort location CytoplasmicMembrane, score	-
Blood	URMC_791	1035839.AFNK01000078_gene198	S		Protein involved in phosphatase activity	-
Blood	URMC_781	1118055.CAGU01000036_gene1325	V	2	restriction endonuclease	-
Blood	URMC_781	1118055.CAGU01000036_gene1325	V		restriction endonuclease	-
Blood	URMC_781	1118055.CAGU01000036_gene1326	L		Type III restriction enzyme, res subunit	-
Blood	URMC_781	1121929.KB898663_gene788	J		Belongs to the class I-like SAM-binding methyltransferase superfamily. rRNA adenine N(6)-methyltransferase family	ermA
Blood	URMC_781, URMC_788	1123326.JFBL01000020_gene2685	S		-	-
Blood	URMC_781	1132442.KB889752_gene1662	S		-	-
Blood	URMC_788	1150621.SMUL_1759	S		-	-
Blood	URMC_781	1158345.JNLL01000001_gene665	S		CRISPR-associated (Cas) DxTHG family	-
Blood	URMC_791	1172190.M947_10845	T		response regulator	-
Blood	URMC_788	1217712.F971_03195	S		COG0790 FOG TPR repeat, SEL1 subfamily	-
Blood	URMC_781	1219626.HMPREF1639_03045	L		Type III restriction enzyme, res subunit	-
Blood	URMC_781, URMC_788	1244083.CSUNSWCD_28	P		TonB dependent receptor	-
Blood	URMC_782	1244083.CSUNSWCD_933	V		Type I restriction modification DNA specificity domain	-
Blood	URMC_782	1244083.CSUNSWCD_937	V		Subunit R is required for both nuclease and ATPase activities, but not for modification	hsdR
Blood	URMC_791	1244531.CIG1485E_0711	S		-	-
Blood	URMC_781, URMC_788	1244531.CIG1485E_1409	M		O-Antigen ligase	-
Blood	URMC_781, URMC_788	1284708.HMPREF1634_05000	S		AIPR protein	-
Blood	URMC_791	1345592.CBOM010000047_gene1507	S		-	mob
Blood	URMC_782	1355368.JART01000008_gene1724	S		Protein of unknown function DUF45	-
Blood	URMC_791	1357399.HMPREF2087_00674	P		Responsible for the transport of C4-dicarboxylates from the periplasm across the inner membrane	dcuB
Blood	URMC_782	1379858.N508_00962	V		Type I restriction modification DNA specificity domain	-
Blood	URMC_782	1442598.JABW01000024_gene1554	D		nuclear chromosome segregation	-
Blood	URMC_791, URMC_788	1448857.JFAP01000006_gene149	V		Mate efflux family protein	-
Blood	URMC_782	1499683.CCFF01000017_gene2816	M		Glycosyltransferase like family 2	-
Blood	URMC_782	1548151.LS70_00525	L		Protein of unknown function (DUF1524)	-
Blood	URMC_791	155515.JP36_09775	V		type I restriction modification DNA specificity domain	-
Blood	URMC_791	155515.JP36_09780	V		site-specific DNA-methyltransferase (adenine-specific) activity	-
Blood	URMC_791	334413.FMG_0316	S		Predicted membrane protein (DUF2254)	-
Blood	URMC_791	360104.CCC13826_0954	S		-	-
Blood	URMC_791	360104.CCC13826_2030	S		-	-
Blood	URMC_782	360106.CFF8240_0990	V		type I restriction-modification system	hsdM
Blood	URMC_791	457412.RSAG_01326	T		low molecular weight	arsC
Blood	URMC_791	50960.LS81_02215	L		R.Pab1 restriction endonuclease	-
Blood	URMC_791	522373.Smlt1530A	S		-	-
Blood	URMC_788	543728.Vapar_2479	S		TIGRFAM phage protein, HK97 gp10 family	-
Blood	URMC_782	553218.CAMRE0001_0709	E		haloacid dehalogenase-like hydrolase	-
Blood	URMC_791	553219.CAMSH0001_0021	S	2	by glimmer	-
Blood	URMC_791	553219.CAMSH0001_0930	T		ATPase. Has a role at an early stage in the morphogenesis of the spore coat	-
Blood	URMC_791	553219.CAMSH0001_0931	S		-	-
Blood	URMC_791	553219.CAMSH0001_0932	S		AAA-like domain	-
Blood	URMC_781, URMC_788	553220.CAMGR0001_0179	P		NnrS protein	-
Blood	URMC_782, URMC_787	553220.CAMGR0001_1775	S		AAA ATPase domain	-
Blood	URMC_791	553220.CAMGR0001_2388	K		Sigma factors are initiation factors that promote the attachment of RNA polymerase to specific initiation sites and are then released. This sigma factor is the primary sigma factor during exponential growth	rpoD
Blood	URMC_781	556267.HWAG_00888	P		periplasmic binding protein	-
Blood	URMC_781	556267.HWAG_01220	L,U		DNA recombination-mediator protein A	-
Blood	URMC_787	749222.Nitsa_1195	T		Core component of the KaiABC clock protein complex, which constitutes the main circadian regulator in cyanobacteria. Binds to DNA. The KaiABC complex may act as a promoter-nonspecific transcription regulator that represses transcription, possibly by acting on the state of chromosome compaction	-
Blood	URMC_791	869209.Tresu_0549	H		ADP-L-glycero-beta-D-manno-heptose biosynthetic process	tagD
Blood	URMC_781, URMC_788, URMC_791	875454.BAEW01000001_gene271	C,O		redox-active disulfide protein 2	-
Blood	URMC_791	888808.HMPREF9380_1662	V		type I restriction modification DNA specificity domain	bcgIB
Blood	URMC_791	91604.ID47_02895	S		Helix-turn-helix domain	-
Bone	URMC_780	1002804.HBZC1_16610	S		-	-
Bone	URMC_780	1031288.AXAA01000001_gene2196	F		Ribonucleoside-triphosphate reductase	nrdD
Bone	URMC_778	1071085.KK033115_gene2083	S		-	-
Bone	URMC_780	1118055.CAGU01000030_gene359	K		Cro/C1-type HTH DNA-binding domain	-
Bone	URMC_780	1121342.AUCO01000010_gene2239	C		glycyl-radical enzyme activating activity	-
Bone	URMC_778	1121947.AUHK01000023_gene496	S		Bacterial mobilisation protein (MobC)	-
Bone	URMC_792	1122243.KB903770_gene650	U		Novel toxin 21	-
Bone	URMC_778	1123279.ATUS01000001_gene770	S		Phage tail-collar fibre protein	H
Bone	URMC_780	1123306.KB904357_gene657	V		type I restriction modification DNA specificity domain	-
Bone	URMC_780	1150621.SMUL_2017	L,U		DNA recombination-mediator protein A	-
Bone	URMC_780	1172562.HCN_1336	S		-	mob
Bone	URMC_778	1177154.Y5S_01820	S		AAA domain, putative AbiEii toxin, Type IV TA system	-
Bone	URMC_780	1177154.Y5S_01823	V		AAA domain (dynein-related subfamily)	-
Bone	URMC_778	1221522.B723_06140	K		HNH endonuclease	-
Bone	URMC_778	1244083.CSUNSWCD_1885	S		Pfam matches to PF08238.7 Sel1, and to PF08238.7 Sel1, and to PF08238.7 Sel1, and to PF08238.7 Sel1	-
Bone	URMC_778	1244531.CIG1485E_0339	L		DNA methylase	-
Bone	URMC_778	1244531.CIG1485E_0341	L		DNA methyltransferase	-
Bone	URMC_778	1316932.MHH_c22450	S		Domain of unknown function (DUF4852)	-
Bone	URMC_778	1341181.FLJC2902T_22630	L		AAA domain, putative AbiEii toxin, Type IV TA system	-
Bone	URMC_780	1448857.JFAP01000001_gene987	P		Periplasmic binding protein	ceuE
Bone	URMC_780	1448857.JFAP01000001_gene988	P		ABC transporter	ceuD
Bone	URMC_780	1448857.JFAP01000001_gene989	P		Belongs to the binding-protein-dependent transport system permease family. FecCD subfamily	ceuC
Bone	URMC_780	1448857.JFAP01000001_gene990	P		Belongs to the binding-protein-dependent transport system permease family. FecCD subfamily	ceuB
Bone	URMC_778	1448857.JFAP01000002_gene1357	S		Plasmid stabilization system	-
Bone	URMC_778	1448857.JFAP01000007_gene391	P		Rhodanese Homology Domain	-
Bone	URMC_778	306264.CUP0646	S		Region found in RelA / SpoT proteins	-
Bone	URMC_780	32042.PstZobell_05348	S		Protein of unknown function (DUF2846)	-
Bone	URMC_792	360104.CCC13826_1677	S		-	-
Bone	URMC_780	360107.CHAB381_0150	U		relaxase	-
Bone	URMC_780	360107.CHAB381_0163	M		Transglycosylase SLT domain	-
Bone	URMC_778	360107.CHAB381_1186	Q		COG2931, RTX toxins and related Ca2 -binding proteins	-
Bone	URMC_778	360107.CHAB381_1444	M		Transglycosylase	-
Bone	URMC_778	360107.CHAB381_1459	L		Belongs to the 'phage' integrase family	-
Bone	URMC_780	365044.Pnap_2748	T		ATPase. Has a role at an early stage in the morphogenesis of the spore coat	-
Bone	URMC_778	44056.XP_009038395.1	T		ERAD pathway	-
Bone	URMC_780	470145.BACCOP_01581	S		Bacterial mobilisation protein (MobC)	-
Bone	URMC_780	479436.Vpar_1810	K		competence protein	-
Bone	URMC_780	500632.CLONEX_00720	V		This enzyme is an effector of chloramphenicol resistance in bacteria	catB
Bone	URMC_780	50960.LS81_08420	S		-	-
Bone	URMC_778	553218.CAMRE0001_0763	L		Cleaves both 3' and 5' ssDNA extremities of branched DNA structures	-
Bone	URMC_780	553220.CAMGR0001_1755	S		-	-
Bone	URMC_792	573061.Clocel_2849	Q		calcium- and calmodulin-responsive adenylate cyclase activity	-
Bone	URMC_778	596330.HMPREF0628_0149	S		-	-
Bone	URMC_778	596330.HMPREF0628_0150	V		type I restriction-modification system	-
Bone	URMC_778	596330.HMPREF0628_0151	S		-	-
Bone	URMC_778	637910.ROD_02411	S		Caudovirales tail fibre assembly protein, lambda gpK	tfa
Bone	URMC_780	637911.AM305_01734	S		-	-
Bone	URMC_778	641107.CDLVIII_2414	L		HNH nucleases	-
Bone	URMC_778	675813.VIB_002822	S		AAA ATPase domain	-
Bone	URMC_778	857087.Metme_3894	M		Belongs to the ompA family	-
Bone	URMC_792	864565.HMPREF0379_0366	E		gamma-glutamyltransferase	ggt
Bone	URMC_780	883113.HMPREF9708_01150	V		Type I restriction modification DNA specificity domain	-
Bone	URMC_780	908340.HMPREF9406_0138	L		Subunit R is required for both nuclease and ATPase activities, but not for modification	hsdR
Bone	URMC_780	908340.HMPREF9406_0141	V		type I restriction-modification system	-
Bone	URMC_780	929558.SMGD1_2037	F		AAA domain	-
Bone	URMC_792	944480.ATUV01000001_gene736	V		McrBC 5-methylcytosine restriction system component	-
Bone	URMC_778	944547.ABLL_0019	P		ABC transporter	-
Breast Abscess	URMC_790	1035189.HMPREF9954_1423	J		the current gene model (or a revised gene model) may contain a frame shift	rsmC
Breast Abscess	URMC_776	1111134.HMPREF1253_0496	D		MobA MobL family protein	-
Breast Abscess	URMC_776	1111134.HMPREF1253_1791	K		Cro/C1-type HTH DNA-binding domain	-
Breast Abscess	URMC_790	1111135.HMPREF1248_1287	J		Belongs to the class I-like SAM-binding methyltransferase superfamily. RNA M5U methyltransferase family	-
Breast Abscess	URMC_790	1118055.CAGU01000032_gene186	S		Virulence-associated protein E	-
Breast Abscess	URMC_790	1118055.CAGU01000032_gene188	L		Belongs to the 'phage' integrase family	-
Breast Abscess	URMC_777, URMC_783, URMC_784	1121267.JHZL01000010_gene383	S		Fic/DOC family	-
Breast Abscess	URMC_776, URMC_777	1121864.OMO_02368	L		C-5 cytosine-specific DNA methylase	hpaIIM
Breast Abscess	URMC_776, URMC_777	1122217.KB899577_gene1811	S		-	-
Breast Abscess	URMC_787	1140.Synpcc7942_0722	S		-	-
Breast Abscess	URMC_776, URMC_777	1158604.I591_01349	M		LicD family	-
Breast Abscess	URMC_786	1244083.CSUNSWCD_1448	S		-	-
Breast Abscess	URMC_786	1244083.CSUNSWCD_1459	S		-	-
Breast Abscess	URMC_790	1244083.CSUNSWCD_1494	S		-	-
Breast Abscess	URMC_790	1244531.CIG1485E_1429	S		Belongs to the UPF0324 family	-
Breast Abscess	URMC_776	1284708.HMPREF1634_07325	C,O		Thioredoxin	-
Breast Abscess	URMC_776, URMC_777	1316932.MHH_c15360	L		AlwI restriction endonuclease	-
Breast Abscess	URMC_777	1321779.HMPREF1984_01197	P		2 iron, 2 sulfur cluster binding	nifU
Breast Abscess	URMC_777, URMC_783, URMC_784	1325130.HFN_0646	S		-	-
Breast Abscess	URMC_777, URMC_783, URMC_784	1325130.HFN_0671	S		Transglycosylase SLT domain	-
Breast Abscess	URMC_790	1347392.CCEZ01000049_gene1429	C		Radical SAM domain protein	-
Breast Abscess	URMC_790	1355368.JART01000008_gene1730	S		Virulence protein RhuM family	-
Breast Abscess	URMC_776, URMC_777	1357399.HMPREF2087_00219	S		EpsG family	-
Breast Abscess	URMC_783, URMC_784	1357399.HMPREF2087_00267	T		Core component of the KaiABC clock protein complex, which constitutes the main circadian regulator in cyanobacteria. Binds to DNA. The KaiABC complex may act as a promoter-nonspecific transcription regulator that represses transcription, possibly by acting on the state of chromosome compaction	-
Breast Abscess	URMC_783, URMC_784	1385514.N782_09285	S		protein conserved in bacteria	-
Breast Abscess	URMC_783, URMC_784	1408442.JADE01000009_gene517	S		AAA ATPase domain	-
Breast Abscess	URMC_776	1448857.JFAP01000003_gene1588	U,W		Coiled stalk of trimeric autotransporter adhesin	-
Breast Abscess	URMC_790	1448857.JFAP01000008_gene620	S		-	-
Breast Abscess	URMC_777, URMC_783, URMC_784	1448857.JFAP01000009_gene914	S		-	-
Breast Abscess	URMC_777, URMC_783, URMC_784	1448857.JFAP01000009_gene919	S		-	-
Breast Abscess	URMC_777, URMC_783, URMC_784	1448857.JFAP01000009_gene921	S		-	-
Breast Abscess	URMC_777, URMC_783, URMC_784	1448857.JFAP01000009_gene922	O	2 (each)	ATPase family associated with various cellular activities (AAA)	-
Breast Abscess	URMC_777, URMC_783, URMC_784	1448857.JFAP01000009_gene923	S		-	-
Breast Abscess	URMC_777, URMC_783, URMC_784	1448857.JFAP01000009_gene924	S		-	-
Breast Abscess	URMC_777, URMC_783, URMC_784	1448857.JFAP01000009_gene928	S		-	-
Breast Abscess	URMC_777, URMC_783, URMC_784	1448857.JFAP01000009_gene929	S		-	-
Breast Abscess	URMC_777, URMC_783, URMC_784	1448857.JFAP01000009_gene932	S		-	-
Breast Abscess	URMC_777, URMC_783, URMC_784	1448857.JFAP01000009_gene934	S		-	-
Breast Abscess	URMC_777, URMC_783, URMC_784	1448857.JFAP01000009_gene935	S		-	-
Breast Abscess	URMC_777, URMC_783, URMC_784	1448857.JFAP01000009_gene937	S		-	-
Breast Abscess	URMC_777, URMC_783, URMC_784	1448857.JFAP01000009_gene939	S		-	-
Breast Abscess	URMC_777, URMC_783, URMC_784	1448857.JFAP01000009_gene940	S		-	-
Breast Abscess	URMC_777, URMC_783, URMC_784	1448857.JFAP01000009_gene941	S		TraM recognition site of TraD and TraG	-
Breast Abscess	URMC_777, URMC_783, URMC_784	1448857.JFAP01000009_gene952	M		Peptidoglycan-binding domain 1 protein	-
Breast Abscess	URMC_777, URMC_783, URMC_784	1448857.JFAP01000009_gene956	L		nucleotidyltransferase activity	-
Breast Abscess	URMC_777, URMC_783, URMC_784	1448857.JFAP01000009_gene957	S		-	-
Breast Abscess	URMC_777, URMC_783, URMC_784	1448857.JFAP01000013_gene92	D		involved in chromosome partitioning	-
Breast Abscess	URMC_776, URMC_777	1448857.JFAP01000016_gene10	S		Polysaccharide biosynthesis protein	pglK
Breast Abscess	URMC_776, URMC_777	1448857.JFAP01000016_gene9	C		Coenzyme F420 hydrogenase/dehydrogenase, beta subunit N-term	-
Breast Abscess	URMC_783, URMC_784	1548151.LS70_03760	S		AAA ATPase domain	-
Breast Abscess	URMC_777, URMC_783, URMC_784	1565314.OA34_11380	S		-	-
Breast Abscess	URMC_790	192222.Cj0202c	S		Domain of unknown function (DUF4878)	-
Breast Abscess	URMC_783, URMC_784	32024.JMTI01000008_gene1101	S		Nucleotidyl transferase AbiEii toxin, Type IV TA system	-
Breast Abscess	URMC_777	32024.JMTI01000033_gene1054	S		AAA domain	-
Breast Abscess	URMC_790	338963.Pcar_1798	M		Glycosyl transferases group 1	-
Breast Abscess	URMC_790	34740.HMEL002887-PA	O		Sel1 repeat	COA7
Breast Abscess	URMC_776, URMC_777	360107.CHAB381_0635	O		restriction endodeoxyribonuclease activity	-
Breast Abscess	URMC_786	360107.CHAB381_1735	S		Protein of unknown function (DUF3137)	-
Breast Abscess	URMC_777	3702.AT1G73570.1	M,O,T		Protein sel-1 homolog 2-like	-
Breast Abscess	URMC_790	411460.RUMTOR_00435	S		-	-
Breast Abscess	URMC_786	421052.F945_01971	S		-	-
Breast Abscess	URMC_790	443152.MDG893_05104	S		-	-
Breast Abscess	URMC_776, URMC_777	479436.Vpar_0183	K		RESPONSE REGULATOR receiver	-
Breast Abscess	URMC_776, URMC_777	493475.GARC_3346	S		Protein conserved in bacteria	-
Breast Abscess	URMC_790	525255.HMPREF0077_1402	K		Helix-turn-helix XRE-family like proteins	-
Breast Abscess	URMC_790	525255.HMPREF0077_1406	S		Virulence-associated protein E	-
Breast Abscess	URMC_786	525903.Taci_1544	L		PFAM Type I restriction modification DNA specificity domain	-
Breast Abscess	URMC_776	553218.CAMRE0001_0371	S		-	-
Breast Abscess	URMC_777	553218.CAMRE0001_1082	S		by glimmer	-
Breast Abscess	URMC_777	553218.CAMRE0001_1724	S		Sel1-like repeats.	-
Breast Abscess	URMC_786	553218.CAMRE0001_2396	L	2	Belongs to the 'phage' integrase family	-
Breast Abscess	URMC_786	553219.CAMSH0001_0730	S		pathway, signal	-
Breast Abscess	URMC_786	553220.CAMGR0001_0362	U		Haemagluttinin repeat	-
Breast Abscess	URMC_776, URMC_777	561177.ANHYDRO_01036	K		Cro/C1-type HTH DNA-binding domain	-
Breast Abscess	URMC_790	582515.KR51_00000820	S		Protein of unknown function (DUF805)	-
Breast Abscess	URMC_790	5833.PFD0692c	S		-	-
Breast Abscess	URMC_776	585501.HMPREF6123_1528	L		Type III restriction enzyme res subunit	-
Breast Abscess	URMC_776, URMC_777	596315.HMPREF0634_0684	S		-	-
Breast Abscess	URMC_791	655811.HMPREF0078_1214	K		Cro/C1-type HTH DNA-binding domain	-
Breast Abscess	URMC_776, URMC_777	679200.HMPREF9333_02036	V	2 (URMC_776)	N-6 DNA Methylase	-
Breast Abscess	URMC_786	683083.C414_000260121	S		-	-
Breast Abscess	URMC_776	697281.Mahau_0295	F		PFAM Uncharacterised BCR, COG1649	-
Breast Abscess	URMC_790	699218.HMPREF0889_1600	H	2	Adenine-specific methyltransferase EcoRI	dcm
Breast Abscess	URMC_790	699218.HMPREF0889_1601	S		-	-
Breast Abscess	URMC_790	699218.HMPREF0889_1603	D		nuclear chromosome segregation	-
Breast Abscess	URMC_776, URMC_777	706437.HMPREF0813_01385	T	2 (each)	Histidine kinase	-
Breast Abscess	URMC_790	706587.Desti_4569	S		maltose O-acetyltransferase activity	-
Breast Abscess	URMC_790	715226.ABI_15240	K		sequence-specific DNA binding	-
Breast Abscess	URMC_776	862517.HMPREF9225_1319	S		Protein of unknown function (DUF3847)	-
Breast Abscess	URMC_790	862965.PARA_02790	S		EpsG family	wzy
Breast Abscess	URMC_786	862971.SANR_1133	S		Protein of unknown function (DUF3644)	-
Breast Abscess	URMC_786	864570.HMPREF9189_1410	M		Glycosyltransferase like family 2	-
Breast Abscess	URMC_790	867902.Ornrh_0287	C		Anaerobic sulfatase maturase	atsB
Breast Abscess	URMC_790	879305.HMPREF9290_0511	S		Bacterial mobilisation protein (MobC)	-
Breast Abscess	URMC_790	879305.HMPREF9290_0513	S		-	-
Breast Abscess	URMC_790	879305.HMPREF9290_0515	S		-	-
Breast Abscess	URMC_776, URMC_777	887929.HMP0721_0080	V		lipoprotein transporter activity	lolD
Breast Abscess	URMC_776, URMC_777	999415.HMPREF9943_00652	H		C-5 cytosine-specific DNA methylase	-
Breast Abscess	URMC_776, URMC_777	999415.HMPREF9943_00654	V		HNH endonuclease	-
Stool	827_104	1121267.JHZL01000019_gene1269	Q		COG2931, RTX toxins and related Ca2 -binding proteins	-
Stool	827_104	1177179.A11A3_07910	S		-	-
Stool	827_104	1244083.CSUNSWCD_692	S		-	-
Stool	827_104	1292035.H476_2158	S		-	-
Stool	827_104	1355374.JARU01000012_gene2139	S		ParE toxin of type II toxin-antitoxin system, parDE	-
Stool	827_104	1410674.JNKU01000002_gene2315	T		Low molecular weight phosphotyrosine protein phosphatase	arsC
Stool	827_3	1448857.JFAP01000004_gene769	S		-	-
Stool	827_104	1448857.JFAP01000008_gene617	S		-	-
Stool	1032069_3	1562701.BBOF01000043_gene1403	S		-	-
Stool	1032069_3	210007.SMU_1230c	S		Protein conserved in bacteria	-
Stool	1032069_3	228399.appser1_14290	S		-	-
Stool	827_3	32024.JMTI01000003_gene1728	S		PFAM Uncharacterised protein family UPF0150	-
Stool	1032069_3	360104.CCC13826_1109	N,U		Prokaryotic N-terminal methylation motif	-
Stool	827_104	360107.CHAB381_0630	S		AAA domain, putative AbiEii toxin, Type IV TA system	-
Stool	827_104	360107.CHAB381_1401	U,W		Coiled stalk of trimeric autotransporter adhesin	-
Stool	1032069_3, 827_104	360107.CHAB381_1541	K		arsR family	smtB
Stool	1032069_3	360107.CHAB381_1748	S		protein conserved in bacteria	-
Stool	1032069_3	457405.FSDG_00318	K		Fic/DOC family	-
Stool	1032069_3	525898.Sdel_1486	S		DNA-damage-inducible protein d	-
Stool	827_104	553218.CAMRE0001_2253	S		-	-
Stool	1032069_3	553220.CAMGR0001_1084	S		Nucleotidyl transferase AbiEii toxin, Type IV TA system	-
Stool	827_104	553220.CAMGR0001_1674	S		-	-
Stool	1032069_3	553220.CAMGR0001_2769	S		Phage Tail Collar Domain	-
Stool	1032069_3	563192.HMPREF0179_00147	S		-	-
Stool	827_3	637910.ROD_p2491	S		TrbC/VIRB2 family	-
Stool	827_3	827.JFJK01000001_gene745	L		Resolvase, N terminal domain	-
Stool	827_3	827.JFJK01000001_gene746	L		Putative transposase DNA-binding domain	-
Stool	827_3	827.JFJK01000001_gene759	S		protein complex oligomerization	torD
Stool	827_3	827.JFJK01000002_gene934	L		DNA methyltransferase	-
Stool	827_3	827.JFJK01000002_gene935	H		Site-specific DNA-methyltransferase (Adenine-specific)	-
Stool	827_3	827.JFJK01000002_gene936	L		Restriction endonuclease	-
Stool	827_3	827.JFJK01000002_gene937	L		Restriction endonuclease	-
Stool	827_3	827.JFJK01000002_gene938	L		DNA recombination	-
Stool	827_3	827.JFJK01000003_gene1120	L		COG0550 Topoisomerase IA	-
Stool	827_3	827.JFJK01000009_gene1297	V		Mate efflux family protein	-
Stool	827_3	827.JFJK01000009_gene1490	P		membrane	yeiH
Stool	827_3	827.JFJK01000009_gene1511	D		tRNA processing	tilS
Stool	827_3, 1032069_3	827.JFJK01000010_gene1515	U		TrbL/VirB6 plasmid conjugal transfer protein	-
Stool	827_3	827.JFJK01000011_gene1162	T		EAL domain	ycgG_2
Stool	827_3	827.JFJK01000013_gene314	U		Type IV secretion system proteins	-
Stool	827_3	827.JFJK01000013_gene316	S		-	-
Stool	827_3	827.JFJK01000013_gene318	U		Conjugal transfer protein	-
Stool	827_3	827.JFJK01000013_gene319	U		Bacterial conjugation TrbI-like protein	-
Stool	827_3	827.JFJK01000013_gene321	N,U		COG0630 Type IV secretory pathway, VirB11 components, and related ATPases involved in archaeal flagella biosynthesis	-
Stool	827_3	827.JFJK01000013_gene323	S		Cag pathogenicity island protein Cag12	-
Stool	827_3	827.JFJK01000013_gene324	S		TrbM	-
Stool	827_3	827.JFJK01000013_gene327	L		Bacterial DNA topoisomeraes I ATP-binding domain	-
Stool	827_3	827.JFJK01000013_gene335	D		Involved in chromosome partitioning	-
Stool	827_3	827.JFJK01000016_gene174	L		Belongs to the 'phage' integrase family	-
Stool	827_3	827.JFJK01000016_gene230	F		Belongs to the metallo-dependent hydrolases superfamily. DHOase family. Class I DHOase subfamily	pyrC
Stool	827_3	827.JFJK01000022_gene157	S		-	-
Stool	827_3	827.JFJK01000022_gene162	S		-	-
Stool	827_3	827.JFJK01000023_gene149	S		-	-
Stool	827_3	827.JFJK01000024_gene1286	L		Confers DNA tethering and processivity to DNA polymerases and other proteins. Acts as a clamp, forming a ring around DNA (a reaction catalyzed by the clamp-loading complex) which diffuses in an ATP-independent manner freely and bidirectionally along dsDNA. Initially characterized for its ability to contact the catalytic subunit of DNA polymerase III (Pol III), a complex, multichain enzyme respons…	dnaN
Stool	827_104	879308.HMPREF9130_0926	C,O		Thioredoxin domain	-
Stool	827_94	1118057.CAGX01000042_gene596	K,L		HELICc2	-
Stool	827_94	1033744.CAEL01000008_gene1057	U		Relaxase mobilization nuclease domain protein	-
Stool	827_94	875454.BAEW01000001_gene274	K		helix_turn_helix, Arsenical Resistance Operon Repressor	arsR
Stool	827_18	1005704.HMPREF9968_0192	S		Bacterial protein of unknown function (DUF961)	-
Stool	827_18	1005704.HMPREF9968_0193	S		Bacterial protein of unknown function (DUF961)	-
Stool	827_18	1033737.CAEV01000105_gene1231	P		Sulfate permease	sulP
Stool	827_18	1051985.l11_09080	S		Predicted membrane protein (DUF2254)	-
Stool	827_18	1122143.AUEG01000003_gene1003	M		Glycosyltransferase sugar-binding region containing DXD motif	-
Stool	827_18	1214065.BAGV01000077_gene1352	S		-	-
Stool	827_18	1242969.ATCC51562_1636	S		-	-
Stool	827_18	1319815.HMPREF0202_00501	V		Penicillin binding protein transpeptidase domain	-
Stool	827_18	1319815.HMPREF0202_01352	D		Plasmid recombination enzyme	-
Stool	827_18	1347392.CCEZ01000064_gene1674	L		Replication protein	-
Stool	827_18	1355368.JART01000019_gene994	S		-	-
Stool	827_18	1403948.Q618_VCMC00003G0110	S		CopG domain protein DNA-binding domain protein	-
Stool	827_18	32024.JMTI01000003_gene1589	S		Glycosyltransferase like family 2	-
Stool	827_18	360104.CCC13826_0231	M		hmm pf05935	astA1
Stool	827_18	360107.CHAB381_0703	H		Type III restriction/modification enzyme methylation subunit	-
Stool	827_18	457405.FSDG_00181	S		-	-
Stool	827_18	457425.XNR_2043	S		-	-
Stool	827_18	518637.EUBIFOR_02266	S		Psort location Cytoplasmic, score 8.87	-
Stool	827_18	523794.Lebu_1304	S		-	-
Stool	827_18	59374.Fisuc_0969	H		ADP-L-glycero-beta-D-manno-heptose biosynthetic process	tagD
Stool	827_18	742722.HMPREF9463_02007	D,J		addiction module toxin, RelE StbE family	-
Stool	827_18	888048.HMPREF8577_2057	L		Initiator Replication protein	-
Stool	827_18	929506.CbC4_0658	S		small GTP-binding protein	hydF
Wound	URMC_789	1121939.L861_08945	M		tail collar domain protein	H
Wound	URMC_789	1242969.ATCC51562_1084	S		Phage tail-collar fibre protein	-
Wound	URMC_789	1448857.JFAP01000001_gene961	C		Nitroreductase	frxA
Wound	URMC_789	1504823.CCMM01000012_gene1961	S		Bacterial mobilisation protein (MobC)	-
Wound	URMC_789	1508644.SFBmNL_01559	L		Belongs to the 'phage' integrase family	-
Wound	URMC_789	1562701.BBOF01000014_gene624	S		Protein of unknown function (DUF3277)	-
Wound	URMC_789	313606.M23134_06399	S		-	-
Wound	URMC_789	32024.JMTI01000003_gene1724	S		Phage terminase large subunit (GpA)	-
Wound	URMC_789	32024.JMTI01000003_gene1739	S		Phage tail protein (Tail_P2_I)	-
Wound	URMC_789	360104.CCC13826_0949	U		protein secretion by the type IV secretion system	-
Wound	URMC_789	360107.CHAB381_0138	S		-	-
Wound	URMC_789	360107.CHAB381_0593	S		by glimmer	-
Wound	URMC_789	360107.CHAB381_1410	F		Excalibur calcium-binding domain	-
Wound	URMC_789	425400.LS65_00755	S		-	-
Wound	URMC_789	466038.KI421440_gene337	H		ThiS family	-
Wound	URMC_789	553218.CAMRE0001_2453	L		transposase activity	-
Wound	URMC_789	553219.CAMSH0001_0951	L		AAA domain	-
Wound	URMC_789	553220.CAMGR0001_2390	S		AAA domain, putative AbiEii toxin, Type IV TA system	-
Wound	URMC_789	754027.HMPREF9554_00274	L		Type II restriction endonuclease, EcoRI family protein	ecoRIR
Wound	URMC_789	760154.Sulba_1938	L		Belongs to the 'phage' integrase family	-
Wound	URMC_789	827.JFJK01000017_gene21	S		AAA domain	-
Wound	URMC_789	926556.Echvi_4152	K		Putative ATP-dependent DNA helicase recG C-terminal	-

## Sheet: Table S8
URMC Isolate	Species and Subspecies Cluster	Bruker MS Score
URMC_778	2C	2.06
URMC_780	4	1.76
URMC_776	5A	1.97
URMC_777	5A	2.01
URMC_782	5B	1.88
URMC_783	5B	1.93
URMC_784	5B	1.8
URMC_787	5B	1.85
URMC_779	5C	1.88
URMC_786	5C	1.95
URMC_792	5C	1.85
URMC_795	5C	2.01
URMC_785	6B	1.9
URMC_791	6C	1.7
URMC_781	7B	2.05
URMC_788	7B	2.4
URMC_789	8	2.05
URMC_790	9	1.94
URMC_793	10	1.86

## Sheet: Table S9
	Nucleotide Position (Number of isolates found in / Total number of isolates)
Species and Subspecies	44	166	192	193	195	196	579	711	796	1078	1117	1149	1232	1238	1290	1450
CONSENSUS	C	G	G	A	A	T	-	G	G	C	C	T	G	C	G	A
1	C	A (2/2)	G	G (2/2)	A	T	-	G	G	C	T (2/2)	T	G	C	G	T (2/2)
2A	C	G	G	A	A	T	-	G	G	C	C	T	G	C	G	A
2B	C	G	G	A	A	T	-	G	G	C	C	T	G	T (3/3)	G	A
2C	C	A (1/1)	A (1/1)	A	G (1/1)	C (1/1)	-	G	G	C	C	T	A (1/1)	C	G	A
3	T (13/13)	A (13/13)	A (13/13)	A	A	T	-	G	G	C	C	C (13/13)	G	C	G	A
4	C	G	G	A	A	T	-	G	T (1/1)	C	T (1/1)	T	G	C	G	A
5A	C	A (1/2)	G	A	A	T	-	G	G	C	C	T	G	C	G	A
5B	C	G	G	A	A	T	-	G	G	C	C	T	G	C	G	A
5C	C	A (4/4)	G	A	A	T	-	A (1/4)	G	C	C	T	G	C	T (4/4)	A
6A	C	G	G	A	A	T	-	G	G	C	C	T	G	C	G	A
6B	C	G	G	A	A	T	-	G	G	C	C	T	G	C	G	A
6C	C	G	G	A	A	T	-	G	G	C	C	T	G	C	G	A
7A	C	G	G	A	A	T	T (1/3)	G	G	A (1/3)	C	T	G	C	G	T (3/3)
7B	C	G	G	A	A	T	-	G	G	C	C	T	G	C	G	T (3/3)
8	C	A (1/1)	G	A	A	T	-	G	G	C	C	T	G	C	G	A
9	C	G	G	A	A	T	-	G	G	C	C	T	G	C	G	A
10	C	G	G	A	A	T	-	G	G	C	C	T	G	C	G	A
